# Supplementary material for: Estradiol enhances influenza vaccine responses through B cell metabolic reprogramming in female mice
Source: mBio. 2026 Feb 26;17(4):e03965-25. doi: 10.1128/mbio.03965-25 (PMC13059741; doi:10.1128/mbio.03965-25)
Supplement: Table S1 — Untargeted metabolomics. [file mbio.03965-25-s0002.xlsx]

## Sheet: pos
Supplemental Table 1. Untargeted metabolomics data matrices used for pathway enrichment analysis, related to Figs. 1–2 and S1–S3. Separate tabs provide values for mock-vaccinated animals and normalized post-vaccination datasets (expressed as within-sex log₂ fold-change relative to sex-matched mock controls). Each tab includes compound names, chemical identifiers (CAS, PubChem, HMDB), sample-level…
Mode	Compounds	Class I	Class II	Formula	Q1 (Da)	Molecular weight (Da)	RT (min)	Adduct	Mass error	score	LC mode	CAS	PubChem	HMDB	Metlin	cpd_ID	Mock_F1	Mock_F2	Mock_F3	Mock_F4	Mock_F5	Mock_F6	Mock_F7	Mock_F8	Mock_F9	Mock_F10	Mock_M1	Mock_M2	Mock_M3	Mock_M4	Mock_M5	Mock_M6	Mock_M7	Mock_M8	Mock_M9	Mock_M10	IIV_F1	IIV_F2	IIV_F3	IIV_F4	IIV_F5	IIV_F6	IIV_F7	IIV_F8	IIV_F9	IIV_F10	IIV_M1	IIV_M2	IIV_M3
T3_positive	1,2-Dilinoleoyl-SN-glycero-3-phosphocholine	GP	PC	C44H80NO8P	768.555	781.562	8.0879	M+H-CH2	1.47884	0.7144	rp	998-06-1	5288075	HMDB0008138	-	-				757.159	1557.75	2600.05		1416.16	56726	50510.6	31819	42854.9	58061	68132.9	39823.7	44223.4	39327.4	82949.3	80019.7	61292.4	44572.7	45255.9	47049.1	39173.3	54845.2	44514.4	43312.8	59887.6	37188.4	54593.1	29473.6	42552.9	93708
T3_positive	15-Hexadecynoic acid	FA	FFA	C16H28O2	527.396	252.209	10.8013	2M+Na	14.8255	0.7383	rp	99208-90-9	127256	-	-	-	9067.63	7083.24	7997.04	7463.07	7355.69	8849.73	9109.81	9263.51	8909.34	8622.54	8230.44	9709.09	8734.77	7422.03	8458.68	8864.29	7234.35	9159.02	8288.35	7491.91	7276.56	7876.13	8557.56	5326.05	9251.21	8527.21	8830.39	9295.44	10930.6	8840.86	8112.64	8416.82	12283.2
T3_positive	Salannin	Terpenoids	Triterpene	C34H44O9	619.288	596.298	7.8436	M+Na	2.69806	0.6608	rp	992-20-1	6437066	-	67197	-	6492.02	3479.69	1407.73	5244.25	847.694	2271.62	4179.39	1783.54	4683.95	3420.25	4210.33	4569.99	2813.85	512.226	3244.35	1163.24		1214.16	1214.54	728.864	3012.66	3468.03	4450.79	2704.91	3728.27	2760.41	1404.51	4858.65	4749.94	3846.66	3986.32		1092.85
T3_positive	Valproic acid	Organic acid and Its derivatives	Organic acid and Its derivatives	C8H16O2	306.264	144.115	4.4613	2M+NH4	2.51206	0.7134	rp	99-66-1	3121	HMDB0001877	2986	C07185	2837.64	3413.15	4238.28	5883.22	2607.99	3299.88	5677.87	3051.39	4819.29	2700.12	2784.42	7255.94	4171.89	4457.01	1707.77	1585.5	4630.83	1457.67	2973.44	2203.72	4955.9	1467.47	2090.4	1302.97	1512.88	2238.03	4962.84	5798.98	4672.33	1780.85	2776.15	2446.62	6323.57
T3_positive	Chelidonic acid	Organic acid and Its derivatives	Organic acid and Its derivatives	C7H4O6	260.916	184.001	6.1107	M-H+2K	12.7007	0.6355	rp	99-32-1	7431	-	-	C08476	5510.45	5091.15	5336.25	5446.23	5259.34	6173.72	5660.64	5805.11	5691.69	4770.52	5955.37	7859.86	5790.46	4651.96	5346.06	5027.66	5006.94	5868.65	5617.3	5062.72	5106.05	5202.2	4868.39	6740.38	5013.03	5269.29	4984.94	6012.51	6264.47	4908.59	5302.68	4698.5	7410.6
T3_positive	Allantoic acid	Organic acid and Its derivatives	Organic acid and Its derivatives	C4H8N4O4	223.064	176.055	6.817	M+HCOO+2H	6.83429	0.7122	rp	99-16-1	203	HMDB0001209	343	C00499	3992.59	3728.17	3165.76	3294.03	3918.61	3886.36	3247.7	3651.9	4247.36	4129.36	2990.93	4794.73	3704.93	2739.03	3351.01	3848.09	3624.76	4192.08	5009.25	3794.38	1676.2	1817.82	1198.94	1290.87	2110.84	1492.28	1787.63	1007.28	1598.92	3096.95	5958.94	6760.53	8532.26
T3_positive	Flumetsulam	Heterocyclic compounds	Heterocyclic compounds	C12H9F2N5O2S	372.065	325.045	7.53	M+H+HCOOH	1.25425	0.7196	rp	98967-40-9	91759	-	72614	C18852	1757.97	2913.13	3246.87	3090.96	3299.56	3875.23	3935.58	3814.59	3590.13	3901.25	4675.19	6677.46	5102.97	3805.5	4427.85	4696.43	4683.95	3160.35	5525.41	4973.15	4193.96	4825.45	5324.07	4992.02	5522.65	4679.31	4811.02	6463.38	6563	5439.72	5784.56	5566.16	8169.55
T3_positive	N-Butyl-11-[(7R,8R,9S,13S,14S,17S)-3,17-dihydroxy-13-methyl-7,8,9,11,12,13,14,15,16,17-decahydro-6H-cyclopenta[A]phenanthren-7-YL]-N-methylundecanamide	Hormones and hormone related compounds	Hormones and hormone related compounds	C34H55NO3	526.432	525.418	10.9267	M+H	13.9578	0.5095	rp	98007-99-9	104772	-	-	-	225612	204515	188253	204693	188087	208481	199801	226728	209143	208615	190705	266731	209834	167028	178789	181575	243914	222719	188807	218895	242458	178526	202079	344067	185887	178999	180408	234452	270541	178057	176874	158866	237658
T3_positive	Niacinamide	Alcohol and amines	Amines	C6H6N2O	123.055	122.048	1.6282	M+H	2.27396	0.9012	rp	98-92-0	936	HMDB0001406	1497	C00153	8834.2	13072.8	8476.3	6914.09	7610.38	11291.2	13673.5	7863.87	19265.2	7486.16	7465.41	26917.4	8723.38	8251.46	8086.34	9600.43	5976.36	8264.5	7842.27	5671.52	8204.86	10078.6	9659.42	7230.56	6997.07	12456.2	8087.58	12113.8	20164.4	12029.9	11166.8	4892.2	6190.3
T3_positive	Acetophenone	Aldehyde,Ketones,Esters	Ketones	C8H8O	205.03	120.058	0.5021	M+K+HCOOH	7.39019	0.7106	rp	98-86-2	7410	HMDB0033910	-	C07113	17757.3	32642	55001.7	62292.3	69614.2	67963	66234.9	60775	63406.5	63750.7	14382.1	48716.4	34577.7	17152.8	47730.7	13759.9	66086.1	11954.5	11377.5	9979.17	14015.9	15011.3	32010.2	54561.4	33453.7	52353	12952.9	43786.2	66609.4	57524.5	51779.1	53967.6	83177.5
T3_positive	4-tert-Butylbenzoic acid	Benzene and substituted derivatives	Benzene and substituted derivatives	C11H14O2	263.068	178.099	7.466	M+K+HCOOH	0.313972	0.698	rp	98-73-7	7403	-	-	-	27582.8	20457.2	21511.8	21855.6	21893.2	26274.7	24004	25842.4	26470.7	26149.1	24110.7	32999.7	24717.7	20479.8	21415.3	22958.9	22815.4	25503.6	31214.4	23260.8	20180.3	20646.7	21200.6	20896.7	23596.7	20132.2	21850.8	26597.3	26065.4	23009	17525.1	18877.8	29447.8
T3_positive	Eugenol	Benzene and substituted derivatives	Phenolics	C10H12O2	241.008	164.084	4.5882	M-H+2K	13.925	0.6167	rp	97-53-0	3314	HMDB0005809	4022	C10453	18286.3	14139.1	17314	16911.4	16092.7	17878.3	15397.8	19099.8	16686	19196.7	19996.1	22949.1	17114.9	17562	17574	19305.8	20418	20458	13691.5	15481	17691.6	18365.1	18024	17892.7	20082.3	17057.9	16280	21648.3	19051	17501.6	18101.9	19004.2	22627.1
T3_positive	Salvianolic acid A	Organic acid and Its derivatives	Organic acid and Its derivatives	C26H22O10	536.165	494.121	11.3876	M+CH3CN+H	19.6107	0.5946	rp	96574-01-5	5281793	-	-	-	26162.8	743915	1.29211e+06	1.50521e+06	67954.3	47255.5	23045	26875.3	16529.1	68828.2	34900.1	60273.6	15636.3	13020.8	12747.8	16733.9	10949.9	15335.3	8826.85	7858.98	21776.3	70009.7	9973.62	7940.41	11700.2	7521.04	9967.7	10793.9	12015.8	12425.5	37188.5	64255.5	18137.8
T3_positive	Pyridaben	Benzene and substituted derivatives	Benzene and substituted derivatives	C19H25ClN2OS	365.136	364.138	9.4381	M+H	19.1508	0.8551	rp	96489-71-3	91754	-	72412	C18614	123795	109206	112850	114756	113943	127314	113975	138639	123068	123804	114267	157248	123560	99147.1	107440	107336	112082	114987	124925	99477	90541.2	99276.4	97276.3	91084.4	95515.3	89443.6	91790.4	113223	114962	97534.5	92224.6	87434.8	124853
T3_positive	Tebupirimfos	Others	Insecticide	C13H23N2O3PS	403.092	318.117	5.0311	M+K+HCOOH	17.1838	0.5268	rp	96182-53-5	93516	-	-	C18692	12523.6	9219.84	9611.81	11095.4	10763.8	13703.8	11699.8	13103.6	11930.8	16761.8	15241.4	20015.7	15923.8	12346.8	13917.6	13486.3	14640.2	16802.4	17384.2	14990.2	15072.4	18564.6	15118.6	15584.6	17702.8	15383.3	19956.8	20914.2	21422.1	19685.5	21951.2	16528.6	24847.3
T3_positive	Tripropylene glycol monopropyl ether	Alcohol and amines	Alcohols	C12H26O4	235.19	234.183	6.1424	M+H	0.2735	0.7432	rp	96077-04-2 | 58797-35-6	528429	-	-	-	1485.81	1115.67	1228.27	914.453	783.246	2399.51	3244.81	797.204	3133.82	2034.6	865.342	3038.97	3034.12	462.194	1126.83	1458.86	1533.69	1398.5	923.07	1420.01		2676.66	1288.01	834.443	1839.61	1016.82	1225.18	863.765	2187.41		1949.93	714.159	1739.07
T3_positive	Formyl-5-hydroxykynurenamine	Alcohol and amines	Amines	C10H12N2O3	226.122	208.085	2.4702	M+NH4	8.025	0.7391	rp	958733-17-0	440743	HMDB0012948	-	C05647	2259.93	1563.83	2167.83	1559.25	1878.02	2114.28	2065.97	2351.74	1547.79	1188.81	2012.64	2742.97	1471.47	1359.26	1735.45	2078.91	1900.48	2358.1	1924.4	1565.75	1859.27	1065.29	1811.73	1510.35	1847.52	2043.49	1844.88	2583.19	2324.94	1871.66	1761.47	2002.75	2337.16
T3_positive	Atovaquone	Benzene and substituted derivatives	Benzene and substituted derivatives	C22H19ClO3	191.076	366.102	0.7231	M+H-C6H8O6	5.68075	0.6264	rp	95233-18-4 | 94015-53-9 | 137732-39-9	74989	HMDB0015249	1152	C06835	1982.99	1769.05	2492.59	814.33	1056.8	1944.99	1948.78	1855.21	2854.44	2239.76	2322.16	2018.56	1777.67	2182.97	2956.06	2649.54	3710.14	3076.24	2327.78	1911.61	2611.59	2390.43	1564.41	2094.15	1357.37	2716.22	2808.13	1651.56	2691.37	2166.3	2037.42	4947.36	1677.51
T3_positive	2,4-Toluenediamine	Benzene and substituted derivatives	Benzene and substituted derivatives	C7H10N2	283.127	122.084	1.2684	2M+K	10.4043	0.7818	rp	95-80-7	7261	HMDB0041799	-	C14401	468463	428278	390637	381057	421261	473431	454498	492956	500687	469301	434840	628110	485804	337749	411410	419762	397070	437305	413099	413539	359166	422191	426183	434361	430543	408968	378400	553128	561599	465866	430840	348253	634269
T3_positive	(3,5-Dimethoxyphenyl)(4-methoxyphenyl)methanone	Benzene and substituted derivatives	Benzene and substituted derivatives	C16H16O4	273.11	272.105	8.6622	M+H	14.3233	0.6737	rp	94709-12-3	24261633	-	44854	-	1300.95	1639.89	1619	2297.61	772.041	934.449	1508.44	1299	2221.28	1696.29	536.137	1767.64	2004.24	925.596	1125.76	1409.78	2019.61	1154.08	1935.35	2427.23		563.295	1233.88	833.924	1564.7	1917.9	1481.3	756.679	1386.77			1485.77	915.996
T3_positive	N-(2-hydroxyethyl-1,1,2,2-d4)-5Z,8Z,11Z,14Z-eicosatetraenamide	Alcohol and amines	Amines	C22H37NO2	352.318	347.282	7.9741	M+H	7.18896	0.8729	rp	946524-40-9	24762159	-	96417	-	2502.2	3294.14	5400.4	8854.86	2706.07	3381.57	7477.84	3387.38	7109.91	3136.8	2360.99	9229.76	5745.9	6841.47	3223.16	2233.01	5381.45	2972.67	3027.48	2059.63	7594.46	3246.17	2893.17	2115.57	2117.12	3362.6	5914.79	3776.08	8120.46	4785.7	4220.33	2991.59	10895.4
T3_positive	Anandamide	Alcohol and amines	Amines	C22H37NO2	348.287	347.282	10.5331	M+H	7.325	0.8629	rp	94421-68-8	5281969	HMDB0004080	-	C11695	3278.61	5251.98	9651.89	4409.61	6427.94	11777.7	2484.86	12367.8	4104.63	8573.1	7304.09	4966.66	3986.83	5936.43	7230.89	6334.67	6823.22	5300.73	4089.51	4730.64	3443.9	4867.37	11585.9	8355.52	6517.73	6188.81	4726.81	11333.5	2853.7	2469.43	3927	5538.09	6145.23
T3_positive	Butylparaben	Benzene and substituted derivatives	Benzene and substituted derivatives	C11H14O3	195.101	194.094	8.1681	M+H	1.03908	0.8778	rp	94-26-8	7184	HMDB0032575	-	-	4797.76	3866.68	4156.69	3889.26	3755.28	5352.3	5887.37	5519.52	5120.28	4500.98	4690.65	7252.52	5285.49	3877.99	3977.11	4568.98	4273.93	4467.01	5176.73	3924.96	3217.8	4103.45	3925.58	3106.71	4303.94	3813.88	4045.51	5051.13	5905.18	4841.25	4051.66	3473.74	6286.38
T3_positive	Plakinamine B	Terpenoids	Triterpene	C31H50N2	473.375	450.397	6.9474	M+Na	14.2094	0.7457	rp	93474-14-7	21606896	-	-	C16895	36420.2	32320.6	34484.7	34471.2	33895.7	39172.1	33440.2	37211.6	33467.9	38771.6	34796.7	46535.8	36027.8	30746.3	33451.9	33460.9	34518	38061.3	31442.1	28717.8	30658.5	32929.1	33294.3	30623.1	34703.5	30584.1	32078.9	40680.5	36242.5	33577.7	32252.4	31533.8	40103.2
T3_positive	4-(diphenylmethyl)-2-Thiazolamine	Benzene and substituted derivatives	Benzene and substituted derivatives	C16H14N2S	105.048	266.088	1.3934	M+H-C6H10O5	0.577	0.7358	rp	93020-53-2	3478089	-	-	-	2332.26	1983.61	2183.6	2005.19	1726.61	2507.3	1921.47	2623.96	2049.97	2452.14	2301.14	2688.08	2568.04	1548.64	1487.11	2285.11	1608.35	2468.59	1506.33	1087.45	2068.44	1708.11	1969.05	1674.93	2124.45	2017.56	2148.7	1874.15	1843.68	1889.6	1438.85	2195.04	2512.94
T3_positive	cis-3-Hexen-1-ol	Organic acid and Its derivatives	Organic acid and Its derivatives	C6H12O	218.212	100.089	4.2555	2M+NH4	0.970119	0.7226	rp	928-96-1	5281167	HMDB0030003	-	C08492	10317.6	11299.3	19623.8	19555.6	10301.9	11785.5	14261.6	14224.9	20029.7	13819.3	10440.6	24928.4	12939.1	15971.6	11220.9	9394.35	15929.8	7774.03	16659.2	7076.55	18131.7	14089.1	11664	7526.02	7002.76	9364.34	15151.4	25688.5	19665.7	8350.64	13030.3	9842.98	33180.7
T3_positive	15(S)-Hede	FA	Oxidized lipids	C20H36O3	388.275	324.266	8.9157	M+CH3CN+Na	18.9978	0.5821	rp	92693-04-4	13723964	-	45657	-	122367	81917.1	83809.8	141511	137389	95575.9	98507.5	132416	61689.5	124198	96079	47931	106628	81216.5	115310	58875	35563	110553	31948.4	68738.2	82613.1	121931	34412.8	65514.3	39056.5	32030	46439.1	148630	98159.2	92068.5	84831.1	56861.8	91063.2
T3_positive	N-Octadecyl-N'-propyl-sulfamide	Alcohol and amines	Amines	C21H46N2O2S	408.366	390.328	0.3398	M+NH4	16.4321	0.6513	rp	925891-74-3	16103197	-	64680	-		7550.14		3357.97	3119.05	858.788		13912.2		4477	777.848	2401.64	10208.9	4407.77	3932.32		644.091		954.463	801.91	603.906	5232.07	660.706	526.314	594.197	5572.07	5587.31	5416.55	6060.63	4644.71		5296.4	816.977
T3_positive	7-Chloro-9-oxo-9H-indeno[1,2-b]pyrazine-2,3-dicarbonitrile	Heterocyclic compounds	Heterocyclic compounds	C13H3ClN4O	249.002	266	0.6916	M+H-H2O	1.15375	0.722	rp	924296-39-9	16065773	-	-	-	2836.79	2823.49	2320.48	1670.57	2035.9	3029.49	2900.88	2315.59	3626.12	2363.33	2459.47	5266.51	2397.47	2067.94	2729.14	2360.21	1165.03	2797.16	2232.52	2036.05	2219.36	3016.41	2414.55	1685	1779.88	2191.06	2075.61	3490.44	4302.48	2928.53	2457.78	1188.68	2990
T3_positive	2-(2-Chloroethyl)-6-fluoro-1H-benzimidazole	Benzene and substituted derivatives	Benzene and substituted derivatives	C9H8ClFN2	236.998	198.036	1.3934	M+K	0.0105	0.9997	rp	915923-27-2	28063665	-	-	-	32767.3	28166.7	29604.6	29734.7	30119.5	31724.8	27834.8	35270	28793.2	31792	32057.7	41035.3	34166.3	26155.3	29803	31959	33707.8	36406.4	24330	27291	28740.1	30751.4	29070.5	30143.4	31969	28227.7	29695.1	35840.9	31350.7	30182.3	28787.6	31332.3	37304.5
T3_positive	Hecogenin acetate	Aldehyde,Ketones,Esters	Esters	C29H44O5	473.333	472.319	11.4578	M+H	7.81366	0.9109	rp	915-35-5	101906	-	43700	-	4249.01	4676.69	4155.52	2260.19	4502.81	4342.3	4168.26	4598.73	4538.66	3595.51	3049.89	5662.18	3719.21	3553.06	4333.33	3622.07	3125.64	3283.38	3987.05	3205.4	3554.3	3831.69	3702.99	3878.26	4387.95	3931.51	3687.22	4145.3	5089.6	3923.01	3246.93	4089.47	5520.22
T3_positive	5-Bromo-4-(dimethoxymethyl)pyrimidin-2-amine	Heterocyclic compounds	Heterocyclic compounds	C7H10BrN3O2	337.967	246.996	0.6916	M+Na+NaCOOH	0.90575	0.9779	rp	914347-52-7	45036931	-	-	-	25087.1	23809.3	23360.4	26353.1	24586.1	23496.8	24361	28054.1	22727.3	26752.6	24362.6	33588.6	24235.6	23544.3	23425.8	25773.4	26849.9	24384.8	20306.5	25429.8	21902.2	23659.3	21955.8	24514.9	23960.7	22492.3	23914.7	27367.1	25870.5	25587.6	21119.1	23405.4	30768.3
T3_positive	3-(2-Hydroxyphenyl)catechol	Benzene and substituted derivatives	Benzene and substituted derivatives	C12H10O3	185.047	202.063	0.6442	M+H-H2O	0.0145	0.7496	rp	91368-55-7	569	-	-	C03569	3741.72	5964.77	3947.72	3836.47	3602.9	5024.23	4562.52	3464.16	5840.38	4140.49	3819.27	6683.39	3774.73	4294.43	3613.57	3834.52	3868.91	5089.98	3747.4	3492.29	4055.64	4371.15	4238.93	4196.19	3539.52	5443.87	4030.6	4837.65	5795.56	5064.5	4572.51	3501.14	4374.36
T3_positive	3,4,5-Trifluorobenzenesulfonamide	Benzene and substituted derivatives	Benzene and substituted derivatives	C6H4F3NO2S	233.984	210.992	1.7913	M+Na	1.2905	0.7188	rp	913472-55-6	28306934	-	-	-	78252.2	88586.1	79256.5	76702.6	65341.4	83023.6	142321	67327.1	266769	102916	80328.5	111065	93044.6	69112.2	93178	67943.8	68763.6	96596.6	44870	75310.5	73912	79010.9	85593.5	32034.3	63803.4	76277.1	39373.5	92290.8	86690.8	69926.7	61462.1	56824.9	243426
T3_positive	Thonzylamine	Benzene and substituted derivatives	Phenolics	C16H22N4O	287.183	286.179	5.56	M+H	9.1028	0.7926	rp	91-85-0	5457	HMDB0240222	-	-	10289.8	4703.77	11176.6	3728.17	4979.02	12869.5	14171.8	3769.82	13562.3	8322.35	11304.8	12599.2	17286.6	4306.13	6381.33	8341.83	18324.3	7823.66	9910.86	9069.42	2416.84	11659.6	8148.74	9083.62	10479.1	7097.91	9753.96	4565.55	9594.21	7635.87	22347.2	6249.01	16217.7
T3_positive	Chlorimuron-ethyl	Heterocyclic compounds	Heterocyclic compounds	C15H15ClN4O6S	415.042	414.04	10.9267	M+H	12.457	0.7376	rp	90982-32-4	56160	-	-	-	12710.3	10181.9	12216.3	13293.4	10951.5	11945.7	10878.6	13165.9	11690.6	12401.6	9659.84	15003.8	11305.9	9969.72	9969.89	10232.5	11744.3	11667.6	8873.41	16181.9	15730.6	9200.87	10661.4	19650.1	10107.1	9198.2	8250.41	8643.72	7778.39	6462.17	9097.56	8693.71	11981.8
T3_positive	(R)-3-Amino-4-(3-hexylphenylamino)-4-oxobutylphosphonic acid	Organic acid and Its derivatives	Organic acid and Its derivatives	C16H27N2O4P	343.179	342.171	10.287	M+H	4.85906	0.727	rp	909725-61-7	6857802	-	45167	-	25460.7	19128	20578.7	19937.6	20083.1	23248.7	21457.5	24926.1	22250	24505	22245.3	25195.2	21814.6	18281.1	19921.3	22437.1	21650.6	23838.4	21367.5	22651.8	17212.8	22592.5	21972.5	16293.6	21714	19194.9	19359.7	25070.3	23297.1	21183	22898.4	20827.8	26988.8
T3_positive	Goshonoside F2	Benzene and substituted derivatives	Benzene and substituted derivatives	C26H44O8	449.286	484.304	9.454	M+H-2H2O	9.26869	0.7473	rp	90851-25-5	13855763	HMDB0038540	-	-	4216.09	4055.11		861.71	494.551	841.584	5796.44	1704.77	731.088	892.105		783.608	802.232	435.169	735.224	530.441	863.154	529.74	736.19		700.242		2727.8	1800.03				865.156		666.126		494.364	925.584
T3_positive	Pubescenol	Benzene and substituted derivatives	Benzene and substituted derivatives	C28H42O6	457.283	474.298	8.8841	M+H-H2O	20.1288	0.533	rp	90685-93-1	131750955	HMDB0030085	-	-	86797.5	64186.4	70525.1	101376	97751.5	76661.4	73963.3	106127	66448.5	90939.4	76699.1	53452.6	86672.9	56828.3	91277.7	63759	35466.1	95900.5	35003.1	57956.2	73820.3	78483.7	42997.3	47844.6	42247.8	37981.7	55579.5	111513	75545.1	78089.7	77954.5	51528.4	83538.2
T3_positive	2'-Deoxyguanosine 5'-monophosphate	Nucleotide and Its metabolites	Nucleotide and Its metabolites	C10H14N5O7P	348.079	347.063	7.1052	M+H	21.1787	0.6332	rp	902-04-5	135398597	HMDB0001044	3489	C00362	8008.29	6856.76	6811.03	7191.11	7272.21	7452.66	7064.26	7355.05	8132.37	8564.82	6869.27	9637.5	7270.49	6193.35	6732.72	7168.39	7379.42	8130.22	6922.69	6636.42	6383.44	6489.47	6560.08	6388.06	6701.39	6511.95	6757.42	7978.08	8205.58	7136.58	6942.33	6456.61	9097.93
T3_positive	Triton X-100	Benzene and substituted derivatives	Benzene and substituted derivatives	C16H26O2	404.346	250.193	9.8532	M+CH3CN+H	13.8346	0.7075	rp	9002-93-1	5590	HMDB38380	-	C11623	17144.5	15242.7	14268.7	14040	13489.3	16226.7	14086.7	15460.8	12689.7	14832.5	14509.4	18245.7	15676.3	12418	13911.4	14501	14127.6	16829.2	13107.2	13006.5	14569.6	14595.1	12782	12577.8	14980.8	12725.6	13250.6	17549.7	16361.7	13478.6	13404.1	13276.8	19526.7
T3_positive	Diethylcarbamazine	Heterocyclic compounds	Heterocyclic compounds	C10H21N3O	217.213	199.168	10.2953	M+NH4	23.0724	0.5814	rp	90-89-1	3052	HMDB0014849	-	C07968	2805.24	1952.46	2467.91	2191.32	2303.89	2689.96	2127.81	2838.13	2265	2529.29	2227.02	2546.42	2352.19	2118.65	2291.99	2565.75	2469.08	2502.21	2068.55	2028.24	2205.39	2155.13	2593.02	1977.44	2300.55	2054.62	2155.12	2625.53	2625.13	2243.49	2281.83	2210.05	2782.54
T3_positive	3,4,5-Trimethoxycinnamic acid	Organic acid and Its derivatives	Organic acid and Its derivatives	C12H14O5	239.089	238.084	0.8623	M+H	6.67378	0.8953	rp	90-50-6	735755	HMDB0002511	6705	-	108405	313070	325821	347373	316685	365094	47527	373131	339566	363973	91068.3	453876	314685	302093	328005	373144	333732	253262	329861	336615	284663	312330	40358.9	274198	371590	298354	310231	363755	365698	82066.2	304783	284901	402356
T3_positive	Methyl 3,4,6-tri-O-galloyl-beta-D-glucopyranoside	Benzene and substituted derivatives	Benzene and substituted derivatives	C28H26O18	651.122	650.112	11.1255	M+H	1.23748	0.6469	rp	89927-26-4	13270027	HMDB0039183	-	-	8487.81		549.447					575.557		1013.88	7532.67		662.683		467.143					633.463	6394.02		541.727					700.208			8285.24	835.297
T3_positive	Convoline	Aldehyde,Ketones,Esters	Esters	C16H21NO5	325.173	307.142	3.4055	M+NH4	5.00758	0.7083	rp	89783-61-9	443002	-	-	C10855	20534.4	15718.6	18315.4	16062.9	16531.7	19875.7	18064.8	20691.8	16606.9	19816.2	15836.9	20739.1	19905.2	14962.2	15207.9	17674.8	18424.6	20282.5	16484.7	11825.6	15031.3	16490	18120	14601.3	17353.3	17346.8	17780.8	24034.2	20577.4	19143.2	16809.2	15599.9	23867.3
T3_positive	Leukotriene B4-3-aminopropylamide	FA	Oxidized lipids	C23H40N2O3	415.302	392.304	9.9479	M+Na	21.7276	0.8174	rp	89596-43-0	14280302	-	63034	-	3313.51	4048.8	3485.2	2882.73	5750.98	3125.09	4152.27	4084.14	4015.3	3261.22	2849.61	7581.36	4402.44	2139.31	3491.83	2886.7	3357.7	5270.91	2685.13	3799.03	2224.25	2340.87	4384.15	3688.28	2399.07	3367.51	2754.77	3651.1	5641.53	2089.63	2565.87	5675.56	4106.16
T3_positive	LPE(18:1/0:0)	GP	LPE	C23H46NO7P	480.308	479.301	9.1217	M+H	0.543231	0.9046	rp	89576-29-4	9547071	HMDB0011506	-	-	18129.3	10867.6	8451.32	11551.8	8326.16	11796.9	16006.3	9844.24	17880.9	9771.3	12100	14224.7	9818.94	14353.8	22529.9	14898	38580.1	19446.7	12920.4	11653.3	9193.82	15400.1	19427.2	9736.05	9621.27	13185.4	8432.75	11613.4	16751.9	10526.8	20020.4	37715.9	44522.1
T3_positive	[1-[(1-Methylpiperidin-2-yl)methyl]indol-3-yl]-(2,2,3,3-tetramethylcyclopropyl)methanone	Aldehyde,Ketones,Esters	Ketones	C23H32N2O	353.253	352.252	4.9076	M+H	13.6595	0.5026	rp	895155-25-6	11537652	-	-	-	5501.29	6731.84	6938.69	6177.11	5117.13	7313.65	5598.28	4802.98	5832.03	6538.08	9340.19	8242.35	8590.55	5142.13	4680.31	6623.6	5558.51	6180.89	6276.8	5498.06	4091.57	10737.2	5400.43	10583.4	6318.58	4890.84	6088.76	5365.95	4884.41	5836.62	5543	4409.14	9975.94
T3_positive	Ferimzone	Benzene and substituted derivatives	Benzene and substituted derivatives	C15H18N4	255.156	254.153	5.6727	M+H	7.01456	0.8677	rp	89269-64-7	9013425	-	-	C18579	7330.1	3223.44	2880.76	2773.66	2334.73	3424.57	6356.45	2474.51	6673.61	3983.58	2350.64	11011.6	5036.88	1321.59	2358.09	2404.32	7377.68	3413.65	2247.37	3241.77	1044.14	2884.31	4160.76	1770.77	3803.97	3006.39	3090.15	3281.72	4678.44	2621.06	3433.83	2652.05	3805.22
T3_positive	Mesalazine	Organic acid and Its derivatives	Organic acid and Its derivatives	C7H7NO3	153.036	153.043	1.2996	M+	14.9286	0.6662	rp	89-57-6	4075	HMDB0014389	-	-	169557	142554	160824	160035	144790	164623	140115	175242	155622	170516	156676	216340	156795	142382	145409	161381	158081	158396	130928	149237	132494	165014	152454	148749	165783	148274	139967	195134	176582	150427	144283	159447	195027
T3_positive	2,3-Dichloro-6-fluorophenylacetic acid	Benzene and substituted derivatives	Benzene and substituted derivatives	C8H5Cl2FO2	244.954	221.965	0.7694	M+Na	2.65775	0.9378	rp	886497-57-0	3511391	-	-	-	358236	306540	251154	300316	319185	369100	334828	383343	343712	378609	322022	439384	353895	240865	313999	306837	228782	310705	325874	350950	282523	307029	332757	292230	329009	307286	287543	380662	390045	351737	305092	52735.5	444705
T3_positive	4-Chloro-6-phenyl-2-pyridin-2-ylthieno[2,3-d]pyrimidine	Heterocyclic compounds	Heterocyclic compounds	C17H10ClN3S	346.009	323.028	1.2684	M+Na	8.4895	0.8271	rp	885460-37-7	3745861	-	-	-	6060.05	11777.9	4999.81	3655.15	6447.46	9866.61	12735.8	5647.44	9200.53	6443.33	3757.34	17920.8	11451.3	968.479	7063.39	5230.12	1188.81	963.961	6452.48	1730.71	5793.4	4411.07	7915.06	5220.84	4575.25	5185.96	975.161	6343.61	12561.7	2262.62	12649.9	2252.91	7090.68
T3_positive	Phenethyl rutinoside	Benzene and substituted derivatives	Benzene and substituted derivatives	C20H30O10	453.167	430.184	7.8436	M+Na	13.5569	0.8575	rp	88510-08-1	14312558	HMDB0032622	-	-	18558.7	12115.8	19247.4	25712.7	23034.8	16502.1	21006.6	30513.8	16940.2	13998.5	7713.72	39008.7	12139.2	18436.8	7294.54	13884.7	21067.9	6528.62	12685.6	6038.55	24828.3	7469.94	5621.46	12055.8	5203.1	9816.16	17372.2	18488	49891.8	9223.73	11332.3	12308	32437.3
T3_positive	LPC(O-18:1/0:0)	GP	LPC	C26H54NO6P	494.362	507.369	9.5799	M+H-CH2	1.72597	0.7087	rp	87907-66-2	24779510	-	-	-	1129	898.9	2560.17	1424.77	905.106	5147.41		1330.73		1930.48	3339.14		1051.65	1842.08	3991.01	1595.98	1428.14	1808.28	1152.89	717.836	1496.46	2594.97	2397.9	3035.87	1111.72	1400.81	2670.46	1551.33	806.311		651.936	1404.35	1523.16
T3_positive	15-deoxy-δ-12,14-PGJ2	Hormones and hormone related compounds	Hormones and hormone related compounds	C20H28O3	317.207	316.204	9.454	M+H	11.4734	0.8425	rp	87893-55-8	5311211	HMDB0005079	-	C14717	5633.24	4406.15	4332.52	8021.5	3569.05	5869.43	4123.19	8330.53	3506.3	4064.78	6148.43	4727.15	5236.69	3828.31	13359.3	2863.44	4922.52	5120.86	4204.57	4128.17	3649.73	3774.06	11669.2	3700.09	6512.47	4798.48	3531.74	5541.77	5676.24	4830.21	8573.12	3542.66	9171.34
T3_positive	O-2545(hydrochloride)	Benzene and substituted derivatives	Benzene and substituted derivatives	C26H37ClN2O2	409.289	444.254	11.4578	M+H	14.7041	0.672	rp	874745-43-4	24848973	-	45171	-	597.727	1147.82	672.189			1004.64		738.698		1077.5	1075.19		1150.99			971.027		949.088	515.674		1269.59		1570.72		1436.3		2123.82			738.39	858.824	839.608
T3_positive	Butanoic acid, 4-((1,2-dioxohexadecyl)amino)-, ethyl ester	Organic acid and Its derivatives	Organic acid and Its derivatives	C22H41NO4	384.307	383.304	6.2672	M+H	8.05455	0.8875	rp	873079-69-7	15950454	-	64840	-	6859.61	9453.9	16062.3	20618.5	6608.26	10671.1	13067	7005.96	13081.1	7398.37	7470.06	18089.8	11026.6	12242.8	6170.62	5852.78	13657.7	5324.88	6424.02	5473.5	14703.2	8282.6	5353.85		2863	5716.99	13665.9	8401	12126	6598.53	6103.78	6060.26	15296.6
T3_positive	Ivacaftor	Benzene and substituted derivatives	Benzene and substituted derivatives	C24H28N2O3	507.094	392.21	10.7976	M-2H+3K	18.3752	0.5358	rp	873054-44-5	16220172	HMDB0015705	-	-	609.032		829.186	508.899	759.346		923.607		1002.95	682.388	509.823	1102.81	835.546	713.94	628.681		743.115	1074.94	825.874	1199.8	709.247	640.284		629.878	635.669		732.642	968.504	1278.12	888.209	671.731	584.201	1498.96
T3_positive	Dihydrotanshinone I	Aldehyde,Ketones,Esters	Ketones	C18H14O3	279.095	278.094	8.9631	M+H	2.70255	0.7215	rp	87205-99-0	11425923	-	85014	-	3934.63	3182.02	5563.72	12026.5	9155.07	8713.08	3636.84	18099.7	7733.15	8604.55	5213.67	11586.4	6648.57	2722.98	13268.2	4790.23	8482.54	4298.95	3818.13	6469.26	2635.54	2937.19	7349.53	7080.48	7337.59	3638.89	1706.7	3547.94	9200.14	2318.64	5451.51	2402.66	6596.61
T3_positive	2-Methyl-1-pyrroline	Heterocyclic compounds	Heterocyclic compounds	C5H9N	84.0841	83.0735	4.5882	M+H	8.76211	0.8339	rp	872-32-2	70103	-	-	C20808	4833.88	2041.84	2454.45	2496.36	2150.25	2733.35	2191.81	2911.96	2333.81	2803.29	2607.41	2943.81	2598.04	2227.23	2026.52	2234.16	2501.48	2323.23	2358.27	2284.37	2529.85	2458.49	2714.26	2196.09	2532.72	2229.93	2371.58	2511.85	2680.21	2677.07	1968.73	2140.24	2602.59
T3_positive	10S,17S-dihydroxy-4Z,7Z,11E,13Z,15E,19Z-docosahexaenoic acid	FA	Oxidized lipids	C22H32O4	407.237	360.23	10.2047	M+HCOO+2H	15.3604	0.7213	rp	871826-47-0	11667655	-	45053	-	2033.35	1494.53	2030.94	1644.66	1962.41	1372.6	1728.31	1435.18	1693.35	962.511	1071.27	1690.4	2119.2	1751.21	1768.46	1491.83	2298.8	1093.47	1012.67	796.715	2201.33	800.882	1125.94	796.079	1297.64	1099.23	3474.03	2310.67	2594.82	1217.23	1450.74	1699.23	1481.73
T3_positive	Glucaric acid	Carbohydrates and Its metabolites	Sugar acids	C6H10O8	286.959	210.038	6.1107	M-H+2K	5.325	0.6339	rp	87-73-0	33037	HMDB0000663	5633	C00818	95240.4	83165.4	80736.2	87463.1	81034.3	95671.5	88169.4	95883.5	92029.4	89782.1	86464.3	119213	91717.1	72163.6	79762.8	76737.8	78632.6	84319.1	103619	81087.6	75965.4	81114.3	76276.2	117498	79499.6	73206.8	78642.6	85302.9	82461.2	78024.6	72395.4	71928.9	102111
T3_positive	Isobutyl salicylate	Benzene and substituted derivatives	Benzene and substituted derivatives	C11H14O3	167.07	194.094	8.1681	M+H-C2H4	0.736	0.7319	rp	87-19-4	6873	HMDB0036432	-	-	3300.77	3161.68	2975.2	2957.18	2651.55	3604.71	3618.29	3680.55	4027.74	3284.93	3023.24	4884.18	3268.93	2444.76	3023.99	3242.48	3179.47	3380.66	3730.23	2990.64	2817.62	2904.99	2852.87	2722.35	3483.21	3113.28	3217.34	4029.84	4420.57	3200.84	3055.89	2560.48	4427.07
T3_positive	N-Cyclopropyl-11-(2-hexyl-5-hydroxyphenoxy)undecanamide	Benzene and substituted derivatives	Phenolics	C26H43NO3	502.293	417.324	8.2997	M+K+HCOOH	0.504477	0.8932	rp	869376-90-9	11495398	-	45214	-	65215.6	30858.2	33783.7	44548.3	35526.4	42063.6	56238.1	44228.6	57436.1	39011.8	38676.5	49648.1	41476.5	37247.2	39041.8	36171.4	58638	38887.6	43220.2	32733.8	32712.6	55631.3	46124.5	46746.8	35947.3	38215.4	33934.2	36976.5	52587.7	35214.9	59443.8	49723.4	145252
T3_positive	2S-Amino-4E-pentadecene-1,3R-diol	Alcohol and amines	Alcohols	C15H31NO2	258.243	257.236	9.2167	M+H	3.80175	0.6634	rp	86555-28-4	91886102	-	-	-	5078.53	5869.98	4639.67	4455.33	5822.31	6440.19	6364.95	7288.07	6983.01	6024.07	5051.75	11464.5	7276.85	4891.69	6255.03	5337.35	5714.69	6691.61	5949.64	5398.39	4679.36	6447.77	5771.48	5291.83	5199.37	5685.55	4422.85	8767.68	10115.2	6622.44	6262.83	5188.16	11216.2
T3_positive	1-Oleoyl-2-acetyl-sn-glycerol	GL	DG	C23H42O5	399.309	398.303	10.9737	M+H	1.81714	0.948	rp	86390-77-4 | 92282-11-6	6437055	-	424	-	294039	245532	251359	264563	262986	286002	273463	292402	281586	278347	241811	356855	266231	218330	233607	247985	271002	269165	302535	261230	241145	237517	244009	267964	253573	231295	242347	303931	288692	255024	240186	220644	339460
T3_positive	Menatetrenone	CoEnzyme and vitamins	CoEnzyme and vitamins	C31H40O2	427.302	444.303	10.7697	M+H-H2O	7.63837	0.5482	rp	863-61-6	5282367	HMDB0030017	-	C00828	2915.01	3401.76	5781.19	7677.38	3332.99	3519.04	5881.24	4046.47	7219.58	3890.35	3638.63	10541.4	7397.97	6436.94	2549.82	3405.61	6315.65	3010.55	3449.9	3059.32	7958.01	2747.56	3446.67	3240.71	3056.41	2257.02	5704.85	6820.15	9087.14	6059.02	3863.32	3615.49	8881.32
T3_positive	Ethyl icosapentate	Aldehyde,Ketones,Esters	Esters	C22H34O2	331.263	330.256	10.0112	M+H	1.63537	0.7224	rp	86227-47-6	9831415	HMDB0039530	-	C16184	7002.76	8468.39	5684.9	5823.86	5907.88	7177.27	7861.91	4397.64	8067.7	5284.16	5905.25	12504.8	8789.75	6289.49	7311.1	5034.18	2714.73	4335.87	3693.55	4133.11	5939.13	7045.87	6348.6	6136.53	4993.16	4095.33	4718.24	5808	6102.32	4085.3	6962.97	6315.31	10617.1
T3_positive	Mactraxanthin	Aldehyde,Ketones,Esters	Esters	C40H60O6	619.439	636.439	10.8637	M+H-H2O	5.37144	0.604	rp	86105-69-3	102158275	HMDB0036928	-	-	30268.5	27811.9	25565.8	27621.7	25581.9	29935.4	32152.9	32679.7	29451.1	28629.2	32641.2	37434.8	28877.2	23034.7	25777.9	27300	36797.2	34859.6	27832.4	34132.9	40084.3	27500.2	30607.3	58850.4	27366.7	27455.3	27636.6	36105.2	34743	24876.8	27090.7	24251.8	38038.4
T3_positive	Strictosidine aglycone	Alkaloids	Alkaloids	C21H24N2O4	351.173	368.174	7.1052	M+H-H2O	6.475	0.6979	rp	85925-13-9	439972	-	-	C03309	3437.16	2572.54	2867.56	3173.49	2726.41	3022.84	2288.54	3087.01	2822.81	2655.75	3089.82	3965.33	3160.86	2337.7	2461.83	2771.98	3081.87	3555.51	2813.7	2006.2	2453.36	3246.89	2955.41	2661.48	2914.39	2609.33	2943.61	3613.66	2924.6	2502.03	2741.84	2796.6	3444.17
T3_positive	Tert-butyl 4-((3-(pyridin-4-yl)-1,2,4-oxadiazol-5-yl)methoxy)piperidine-1-carboxylate	Organic acid and Its derivatives	Organic acid and Its derivatives	C18H24N4O4	360.18	360.18	9.4455	M+	4.77462	0.6908	rp	857652-30-3	11462546	-	64655	-	5229.13	2690.15	2967.72	3183.08	3296.89	4293.51	2720.3	4108.8	3758.62	3546.27	2487.79	3418.11	2188.7	2817.82	3010.06	1909.85	2730.77	2552.16	2984.46	1780.71	2551.02	2068.74	1996.22	2343.89	1808.18	2536.07	2007.83	3678.23	2554.98	2068.3	1916.36	1630.62	2280.28
T3_positive	Tetraphyllin B sulfate	Others	Others	C12H17NO10S	406.015	367.057	4.5882	M+K	8.2915	0.5803	rp	85758-30-1	435458	HMDB0038486	-	-	2677.18	1910.37	2097.42	1427.86	2186.04	2236.8	1570.51	2129.29	1958.84	1781.36	2350.3	1427.73	2158.64	1892.85	2198.53	2151.63	2327.62	2636.33	2133.99	1978.15	1922.73	1853.6	1707.41	2020.52	2318.23	1912.07	2005.93	2178.53	2451.02	1487.17	2045.27	2172.31	2626.38
T3_positive	Thymopoietin II (32-35)	Amino acid and Its metabolites	polypeptide	C21H40N8O7	259.165	516.302	8.8683	M+2H	1.94498	0.7037	rp	85466-18-8	3033954	-	-	-	17970.9	14665.6	14261.1	15257.2	21378.4	16464	15640.7	16113.3	15447.6	16968.7	14395.1	20777.5	16842.6	13988.6	14199.8	13766.2	15952.2	16393.8	17962	15632.2	11731.7	15379.2	13221.8	13387.6	14292.7	12394.5	14068.9	16508.3	17180.8	14903	15141.7	13165.1	18206.9
T3_positive	8-Chloro-2,3-dihydrothieno[2,3-g][1,4]benzodioxine-7-carboxylic acid	Organic acid and Its derivatives	Organic acid and Its derivatives	C11H7ClO4S	255.964	269.975	0.6756	M+H-CH3	6.607	0.6093	rp	854357-34-9	4962478	-	-	-	6856.59	5368.27	5882.23	5377.24	6332.08	6929.93	6143.62	7393.3	6677.2	6456.38	5421.43	8544.08	6380.06	5811.54	7030.09	5317.53	6135.15	5524.31	5520.8	6236.07	4855.31	11320.5	6073.08	5469.46	5135.05	5455.29	4918.63	7656.85	6828.36	5267.72	5264.29	5274.51	7626.93
T3_positive	Ropivacaine mesylate	Others	Medicine	C18H30N2O4S	224.064	370.193	9.7444	M+2K	3.42925	0.6712	rp	854056-07-8	24784155	-	-	-	561.46	804.527	696.596	535.372	585.027	759.648	683.318	628.712	620.762	743.543	602.408	1175.37	737.757	582.126	537.869	508.725	754.851	789.091	776.135	626.129	731.704	636.697		672.512	775.887	801.009		858.611		735.667	741.517	988.457	714.303
T3_positive	LPE(18:2/0:0)	GP	LPE	C23H44NO7P	478.294	477.286	8.2629	M+H	2.93252	0.7959	rp	85046-18-0	52925130	HMDB0011507	-	-	15803.2	4666.64	4002.52	7313.86	3959.57	4871.3	5810.58	4168.82	8462.31	1814.21	2202.74	5633.24	4617.07	2137	997.114	2862.58	12308	5987.89	5433.18	3883.48	2947.79	6436.27	6219.72	3848.26	4243.08	4400.4	3098.98	2847.45	4591.4	4064.58	8511.14	1564.71	22346
T3_positive	Benzyl butyl phthalate	Benzene and substituted derivatives	Benzene and substituted derivatives	C19H20O4	313.145	312.136	9.5958	M+H	2.86781	0.9011	rp	85-68-7	2347	-	44515	-	4356.61	2790.62	3686.67	2948.23	1475.71	1854	3113.12	3336.61	3912.92	3983.97	3049.1	4842.5	4815.71	1693.36	3077.56	2967.76	3459.41	2143.66	3983.19	1224.26	2980.12	3118.92	2962.18	3359.49	2890.89	2946.98	3366.57	3779.4	4383.89	3905.94	3374.3	3177.94	3112.3
T3_positive	Guanosine-5'-monophosphate	Nucleotide and Its metabolites	Nucleotide and Its metabolites	C10H14N5O8P	364.065	363.058	0.9089	M+H	3.36405	0.9448	rp	85-32-5 | 128952-18-1 | 29593-02-0	135398631	HMDB0001397	-	C00144	9789.9	14963.9	4543.41	4138.77	7395.3	12399.3	16722.7	7934.45	19560	8983.4	6055.57	27261.3	11555.8	3969.97	10340.9	5497.08	574.079	5352.61	8340.28	5795.7	6769.35	5967.91	12026.2	6169.71	4975.59	11440.5	5067.18	14163.3	27435.6	7350.11	14220.9	969.781	13869.1
T3_positive	2-bromo-N-(3-methoxypropyl)benzenesulfonamide	Benzene and substituted derivatives	Benzene and substituted derivatives	C10H14BrNO3S	104.008	308.986	1.2996	M+3H	10.6788	0.5431	rp	848906-56-9	4825017	-	-	-	5921.21	6419.57	4918.34	14054.7	6068.33	11108.8	8925.71	9074.21	6281.49	6630.2	3671.89	11539.5	9131.47	6460.06	6129.95	8969.68	7149.8	5862.16	15770.8	7816.38	9661.05	5876.22	5382.03	6463.48	4911.68	5289.41	5363.64	7010.32	6940.33	5559.02	6036.77	4676.07	8191.98
T3_positive	N-(2-aminoethyl)isoquinoline-5-sulfonamide	Alcohol and amines	Amines	C11H13N3O2S	358.009	251.073	1.2996	M+K+NaCOOH	12.1185	0.5228	rp	84468-17-7	3544	-	-	-	2536.55	2029.36	3863.9	2279.07	1584.43	2948.88	2946.62	2719.7	5072.64	3323.05	4197.56	4596.83	2398.64	4375.55	2831.7	2790.03	4407.62	3962	2579.49	3214.27	3593.98	4337.82	3183.46	3548.88	2219.97	5036.81	4742.48	4310.96	5637.61	5545.2	3914.79	4179.13	3981.39
T3_positive	Asparaginyl-Hydroxyproline	Amino acid and Its metabolites	Small Peptide	C9H15N3O5	114.063	245.101	0.8623	M+H-C5H8O4	2.92675	0.6819	rp	844640-50-2	61157688	HMDB0028732	-	-	20864	11200.2	22275.3	21189.2	14124.2	14562.7	10408.8	17397.7	10387.8	19604.1	20767.8	13169	14262	20172.9	14543.5	21732.9	23124.4	22113.9	14730.6	16040.8	18898.3	16972.9	16389.1	17275.5	18597.3	13539	19510.5	15951.1	10248.3	14833.6	12755.2	28801.6	11685
T3_positive	3-(4-Fluorophenyl)phenethyl alcohol	Benzene and substituted derivatives	Benzene and substituted derivatives	C14H13FO	239.089	216.095	3.037	M+Na	0.10825	0.7473	rp	840521-88-2	2759129	-	-	-	76756.6	64307.1	58863.1	61461.3	70103.7	61232.5	50776.1	56062	84619.5	82954.3	75232.9	119822	117813	48496.2	74491.5	85611.4	69113	61937.5	66633.5	72890.4	60607	65335.5	77855.6	57119.1	65598.9	58177.4	60388.8	88897.3	89646.2	71880.7	44574.4	89601.6	105728
T3_positive	Dibutyl phthalate	Benzene and substituted derivatives	Benzene and substituted derivatives	C16H22O4	279.159	278.152	9.7744	M+H	1.76775	0.975	rp	84-74-2	3026	HMDB0033244	-	C14214	35453.3	26684.7	23901.6	32602.4	24765.2	29933.2	35963.4	32753.8	33430.7	37828	25823.6	51946.7	27637.5	21379.8	25397.7	28531.6	27110.8	32797.8	25517.8	23986.4	23973.3	22449.1	30178	23077.9	24381.7	20568.5	26209.7	30371.4	33207.3	26278.8	21042.5	23299.8	32750.4
T3_positive	Dicyclohexyl phthalate	Benzene and substituted derivatives	Benzene and substituted derivatives	C20H26O4	369.145	330.183	7.1052	M+K	2.7735	0.6853	rp	84-61-7	6777	-	-	-	2039.12	1315.1	1816.86	1790.96	1492.82	1877.74	1689.68	1861.69	1594.63	1764.87	1807.12	2524.74	1799.09	1466.81	1505.97	1535.84	1978.16	1998.75	902.529	1386.01	1427.94	1297.72	1759.31	1627.61	1607.43	1553.95	1349.39	2091.91	823.625	1567.52	1575.37	1478.52	1791.86
T3_positive	Cytidine 3'-monophosphate	Organic acid and Its derivatives	Organic acid and Its derivatives	C9H14N3O8P	324.059	323.052	1.2841	M+H	4.5931	0.9084	rp	84-52-6	66535	HMDB0240312	-	C05822	6988.02	5071.06	5759.1	6556.54	4021.35	5397.16	4998.92	5300.51	6681.42	6862.82	7146.15	8831.06	5618.33	4929.01	6749.64	5449.34	5568.07	5728.85	7166.03	4317.88	8004.01	6307.33	8931.7	5914.3	6881.82	7605.13	7751.09	11073.8	10772.2	9745.67	6637.27	4655.83	9306.32
T3_positive	3'-Adenylic acid	Nucleotide and Its metabolites	Nucleotide and Its metabolites	C10H14N5O7P	348.07	347.063	0.8934	M+H	3.08775	0.9577	rp	84-21-9	41211	HMDB0003540	-	C01367	15356	12807.2	17048.8	9947.05	21139.4	29075.9	36982.5	14333.4	38921.9	16195.5	9270.78	43012.1	27603.1	6896.41	16667.8	12513.2	3419.44	9559.17	15836.5	11331.6	13118.5	16799.4	25500.3	11119.4	13883	23275.5	9399.54	25322.2	58608	15873.8	24908.5	4378.6	40566.7
T3_positive	LPE(0:0/20:4)	GP	LPE	C28H50NO7P	566.321	543.332	8.3792	M+Na	3.2531	0.7234	rp	83799-24-0	53480936	HMDB0011487	-	-	8076.08	2556.49	3248.44	4494.6	3679.9	2850.7	4704.37	3096.03	5278.79	2703.23	3772.52	2532.54	3024.67	1407.47	3058.97	3266.83	5515.62	2754.37	3336.62	2957.32	2050.64	3666.95	3314.93	3904.79	2069.08	3061.94	2245.92	1899.89	4590.13	3150.15	4429.48	3325.36	11933.7
T3_positive	6,10,14-Trimethyl-2-methylenepentadecanal	Aldehyde,Ketones,Esters	Aldehydes	C19H36O	336.281	280.277	9.0106	M+K+NH3	13.4602	0.5051	rp	83725-57-9	23286475	HMDB0034496	-	-	2770.53	2338.63	1932.6	1700.5	1831.7	2430.3	2035.6	2960.69	2266.45	2512.73	1993.4	3434.54	2196.88	1637.79	1673.83	2417.96	1828.13	2177.09	1826.95	1960.61	1934.39	1893.26	2331.29	1747.58	2259.61	1787.52	2078.32	3197.07	3606.09	2938.81	1737.21	2011.17	2571.54
T3_positive	Armillarin	Terpenoids	Sesquiterpenoids	C24H30O6	867.37	414.204	7.8427	2M+K	2.9908	0.9306	rp	83329-14-0	134206	HMDB0039380	-	-	2740.01	796.851	3287.05	5266.78	4676.68	1909.71	2808.64	6980.18	2322.77	1064.37		9025.47	976.725	3243.02		1338.18	3700.95		1716.33		6486.8			967.134		557.958	2609.43	2719.61	20306.2	616.433	1429.23		7090.89
T3_positive	2-((1S,2S,5S)-5-hydroxy-2-(3-hydroxypropyl)cyclohexyl)-5-(2-methyloctan-2-yl)phenol	Others	Others	C24H40O3	359.294	376.298	9.8689	M+H-H2O	8.49419	0.7106	rp	83002-04-4	5311056	-	45567	-	5502.78	7837.63	7692.23	5534.39	6601.45	8313.89	5254.85	8067.71	6812.32	6803.79	6842.02	8996.56	7509.4	6479.66	6697.07	6474.88	7057.55	9003.61	5904.37	6909.31	6844.16	7738.3	6728.33	4851.31	2884.64	6866.73	7095.81	5521.15	8988.1	6259.89	6910.56	5508.19	9934.26
T3_positive	Rotenone	Heterocyclic compounds	Heterocyclic compounds	C23H22O6	463.13	394.142	10.8013	M+Na+HCOOH	11.336	0.6128	rp	83-79-4	6758	HMDB0034436	-	C07593	26900.3	22505.8	22835.1	23647.5	24480.9	35187.3	28769.3	27118.8	38568.5	27609.8	21335.2	38441.7	24558.6	20519.5	24292.9	21339.7	22411.2	26938.3	29820.1	36082.8	23889.7	31469.4	22842.2	22528.3	27700.3	25305.9	21851.8	34017	33344.5	28179.9	27662.4	21736.4	42748.5
T3_positive	beta-Sitosterol	Hormones and hormone related compounds	Hormones and hormone related compounds	C29H50O	437.372	414.386	8.8999	M+Na	1.60212	0.5492	rp	83-46-5	222284	HMDB0000852	169	C01753	6912.89	3491.17	4842.9	3569.31	5424.89	9784.56	5977.74	6800.46	4110.9	10946.9	5359.12	2612.11	3762.32	6096.24	7474.68	4025.1	7988.34	5910.44	4049.37	3447.76	7096.27	4791.36	9372.31	6832.53	3722.87	7200.88	2311.09	7964.03	3738.74	2348.18	2483.86	4651.94	6730.86
T3_positive	Deoxycholic acid	Bile acids	Bile acids	C24H40O4	415.282	392.293	10.9722	M+Na	5.39591	0.8146	rp	83-44-3	222528	HMDB0000626	265	C04483	11525.3	10939.2	11003.1	10794	10412.7	11978.4	11325.1	12129	19916	11032.8	11914.6	14787.7	12848.8	10173.1	11315.5	11769.2	12455.6	12683.3	12657	10939.3	9980.3	10205.6	11336	9890.74	17749.8	9830.83	9967.91	11908.4	12837.2	10855.6	10428.1	9523.12	14731.2
T3_positive	Perindopril	Heterocyclic compounds	Heterocyclic compounds	C19H32N2O5	369.24	368.231	9.5168	M+H	5.84295	0.7248	rp	82834-16-0	107807	HMDB0014928	-	C07706	1785.87	1997.83	1698.46	1640.14	1878.29	1668.48	1367.68	1180.34	2822.12		975.954	4756.53	2640.14	2670.07	2616.66	1086.08	1972.87	1708.09	538.572	1774.43	1390.31	1159.17	2063.74	1153.38	1727.64	931.393	1533.7	1576.3	1756.54		2059.64	1990.26	2365.61
T3_positive	Benzofenap	Benzene and substituted derivatives	Benzene and substituted derivatives	C22H20Cl2N2O3	430.082	430.085	7.1052	M+	7.9218	0.6676	rp	82692-44-2	94686	HMDB0041340	-	C18555	4676.65	4106.46	4136.39	4140.86	3968.86	4854.28	3932.63	4553.41	4414.06	4874.49	4201.69	6107.04	4324.64	3681.01	3781.64	4343.7	4400.28	4821.8	4036.57	4216.5	4022.8	3761.26	3804.98	3883.25	3960.94	3899.93	3963.45	4705.43	4899.95	4055.66	4000.29	3963.53	5666.23
T3_positive	Bifenthrin	Benzene and substituted derivatives	Benzene and substituted derivatives	C23H22ClF3O2	445.12	422.126	11.8232	M+Na	7.7484	0.6608	rp	82657-04-3	5281872	-	-	-	36681.4	7971.35	56961.2	38666	16854.7	64720.5	42855.6	28993.2	42380.8	43900	41397	49008.4	44599.5	36892.5	42964	10348	43169.2	43614.5	35110.8	42640.9	31022.2	38845.4	35421.1	33535.6	37383.7	33209.8	46056.2	51108.2	45229.5	52061.3	36107.6	29973.4	50605.7
T3_positive	Ranitidine	Heterocyclic compounds	Heterocyclic compounds	C13H22N4O3S	315.149	314.141	9.1064	M+H	1.0349	0.7186	rp	82530-72-1	3001055	HMDB0001930	-	-	16155.5	14401.2	13698.2	11973.2	12787.4	17256.8	14080.7	17193.9	16472.4	13536	13789.6	21668.6	13692.9	12393.9	14274.3	13586	15338.3	15139.3	15112.2	14394.5	13491.8	14582.4	15746.7	14680.4	17179.8	15256.5	12564.7	15437.3	16846.3	14222.8	13724.9	15143.2	20052.6
T3_positive	28-Homobrassinolide	Aldehyde,Ketones,Esters	Esters	C29H50O6	512.416	494.361	10.3623	M+H+NH3	36.9362	0.5789	rp	82373-95-3 | 74174-44-0	11038340	HMDB0030423	-	-	104295	94618	90545	94691.4	90361.8	106063	96945.5	104976	97636.9	98105.7	88181.5	126143	96104.9	79582.7	87084.3	90627	113285	102409	94106.4	103293	107978	88914.6	91047.2	146033	88602.1	82613.6	82765.9	112330	106538	87845.2	82356.8	78663.2	117779
T3_positive	delta-Hexanolactone	Aldehyde,Ketones,Esters	Esters	C6H10O2	229.141	114.068	4.784	2M+H	8.40902	0.5818	rp	823-22-3	13204	HMDB0000453	5442	-	10337.2	8096.79	9412.26	8788.49	7196.93	11186.2	12552.3	9981.33	10517.4	10176.5	9138.59	15208.3	11672.6	7734.09	9396.08	8513.35	10176.3	9280.78	10257	8305.7	7374.67	10545.4	9428.09	7635.19	10289.6	9115.82	8156.3	9310.55	11186.7	8963.31	8871.08	8037.44	12206.2
T3_positive	3-Phosphoglycerate	Organic acid and Its derivatives	Organic acid and Its derivatives	C3H7O7P	410.957	185.993	0.7537	2M+K	21.9764	0.6615	rp	820-11-1	724	HMDB0000807	150	C00597	31089.2	24759	31243.2	29473.8	26207.3	27990.6	22880.2	30516	23804.4	30848.1	29654.2	31252.4	27105.9	27621	25665.9	29439.5	33755.6	30821.6	24605.8	31455.7	27067.3	28669.7	26067.5	25294.1	25532.4	23190.5	29401.5	26600	24503	25027.1	22312.9	11060.1	27371.4
T3_positive	4-Pyridoxic acid	Benzene and substituted derivatives	Benzene and substituted derivatives	C8H9NO4	252.049	183.053	1.2841	M+Na+HCOOH	4.125	0.9124	rp	82-82-6	6723	HMDB0000017	239	C00847	2231.51	1825.83	879.367	1668.46	1616.55	857.995	1500.17	1682.15	1738.36	1982.34	1615.4	1860.76	1768.45	2077.03	1277.13	1531.55	1521.36	1992.12	1556.14	1783.22	1532.19	2079.75	1399.77	1390.5	1708.09	1451.12	1493.44	1931.64	2136.76	1737.9	1161.13	1988.1	1875.04
T3_positive	Lolitrem B	Heterocyclic compounds	Heterocyclic compounds	C42H55NO7	686.395	685.398	10.958	M+H	12.3588	0.7799	rp	81771-19-9	11947793	-	-	C20551	2593.26	2160.44	2812.78	2519.52	2881.45	3034.97	1397.17	2868.89	3475.8	3357.3	3452.25	4828.93	3412.94	2401.21	2756.32	2751.21	2503.58	3259.26	3775.36	3434.78	3024.68	1259.57	3262.03	2857.71	3296.72	2814.08	3423.78	3816.35	4024.79	1200.57	1753.59	2840.87	4764.43
T3_positive	[(1S,4S,12S,13R,16R,17R)-17-hydroxy-12-methyl-8-oxapentacyclo[14.2.1.01,13.04,12.05,9]nonadeca-5(9),6,10-trien-17-yl]methyl hexadecanoate	Heterocyclic compounds	Heterocyclic compounds	C36H56O4	575.412	552.418	10.8952	M+Na	12.9239	0.762	rp	81760-45-4	101046637	-	-	-	44099.2	38520.2	38182.4	37111	35685.3	38051.8	37641.6	42723	40340.1	39028.3	35109.1	51416.5	41050.5	31659.2	35676.7	36339.1	47649.5	44807.4	36490.6	46760.1	50341.2	35741.4	39990.8	73504.9	36633.8	36326.4	35504.1	49092.7	45394.3	33405.6	35926.6	33747	51249.3
T3_positive	Dihydroartemisinin	Heterocyclic compounds	Heterocyclic compounds	C15H24O5	267.155	284.162	5.3925	M+H-H2O	11.4865	0.6879	rp	81496-81-3	456410	HMDB0060593	-	-	5614.46	4525.93	4491.59	4302.43	4531.02	5331.91	4761.42	4937.62	4157.69	5052.79	4822.16	6307.94	4623.22	4027.33	4356.34	4433.88	5096.56	5109.62	5162.05	3493.47	4487.64	4534.48	5031.31	4409.44	4810.64	4472.69	4598.85	5177.94	4682.86	4811.36	4094.54	4168.72	5893.4
T3_positive	Alfuzosin	Heterocyclic compounds	Heterocyclic compounds	C19H27N5O4	390.216	389.206	1.3307	M+H	6.94039	0.6544	rp	81403-80-7	2092	HMDB0014490	-	-	2087.71	854.468	2123.32	1952.91	1828.78	2246.36	1385.3	2229.27	1733.07	2244.06	2241.62	2222.01	1906.99	1856.23	1922.69	2236.83	1944.84	2588.23	1793.79	1891.47	1953.07	1799.11	2125.35	1831.05	2195.76	2017.18	1935.37	2160.86	975.56	2227.93	2035.52	2207.43	1796.58
T3_positive	7a-methyl-1a-[(E)-3,7,11,15-tetramethylhexadec-2-enyl]-2,7-dihydronaphtho[2,3-b]oxirene-2,7-diol	CoEnzyme and vitamins	CoEnzyme and vitamins	C31H50O3	468.389	470.376	10.3937	M+NH4	13.2841	0.6186	rp	81382-12-9	5280846	HMDB0004198	-	-	98267.1	87225	86062.6	89932	87618.7	97554.7	90747.6	99134.3	92802.7	93340.8	85537.7	123323	93851.5	78911.8	80154.7	83405.2	104417	97352.4	88274.4	94568.2	95204.6	81490.6	83427.7	116486	84828	77732.8	79771	103099	101629	117875	78350.7	77272.4	113931
T3_positive	Imazaquin	Heterocyclic compounds	Heterocyclic compounds	C17H17N3O3	350.087	311.127	4.5882	M+K	0.02125	0.7495	rp	81335-37-7	54739	-	-	C05076	3859.16	3529.05	3640.77	3020.4	3271.84	3428.13	3265.45	3875.12	3471.94	3662.6	3354.7	4521.22	3474.42	2654.99	3058.71	3290.75	3355.38	3339.91	2724.41	2282.22	2525.44	3214.44	3402.99	3096.58	3267.09	3091.72	2428.55	3888.4	3290.01	2961.74	3342.36	2946.67	3876.6
T3_positive	Gossypetin 8-glucuronide 3-sulfate	Flavonoids	Flavonoid	C21H18O17S	575.015	574.027	0.7076	M+H	19.9821	0.6841	rp	81074-98-8	73829986	HMDB0037752	-	-	26917.2	35231.8	22788.1	19027.3	24075.2	32081.2	40093.6	25332.7	48626.7	25969.9	22915.6	60094.2	31634.7	21873.9	25685.2	21056.4	15160	24140.7	26126.8	18392.6	22311.9	28081.6	29489.8	21597.1	21273.3	32657.7	21875.1	37321	51948.3	34069.6	36452.1	12208.2	30157.7
T3_positive	Albendazole-beta-hydroxysulphone	Benzene and substituted derivatives	Benzene and substituted derivatives	C12H15N3O5S	358.044	313.073	1.3934	M-H+2Na	3.0362	0.5564	rp	80983-30-8	134049	-	-	-	3883.92	2316.27	3050.47	3041.14	3195.27	3756.66	2421.67	3633.64	2958.76	3673.43	4078.16	3881.83	3612.55	3291.59	3289.1	3779.42	3089.31	4029.88	3053.8	2444.34	3097.68	3582.27	2427.96	3459.4	3762.32	3047.27	3259.07	4236.82	3001.91	3399.87	3348.45	3795.87	3797.61
T3_positive	Concanamycin a	Heterocyclic compounds	Heterocyclic compounds	C46H75NO14	848.514	865.519	9.454	M+H-H2O	1.15363	0.7197	rp	80890-47-7	6438151	-	-	-	14978.2	14633.1	15153.9	12740.4	14291.6	15588.9	14354.3	16300.3	16897.3	22772.6	14892	21405.4	15624.9	14801.7	17898	13713.4	19097.2	17532.1	15236.8	14531.2	16547.9	17033.1	15432.7	14222.6	17354.8	13776	14408.5	19791.8	21789	14688.2	15364	15810.5	19015.5
T3_positive	Docebenone	CoEnzyme and vitamins	CoEnzyme and vitamins	C21H26O3	327.194	326.188	8.2159	M+H	0.487	0.738	rp	80809-81-0	1967	-	-	C01349	1695.17	1623.44	2677.37	2230.36	1545.76	1417.95	2697.98	2881.41	2142.79	2206.4	1609.96	2245.12	2004.4	1953.8	2135.76	1963.31	1685.72	606.32	2746.96	863.257	2043.05	1774.78	1629.34	2002.64	1849.75	1843.68	1760.9	1361.4	657.33	3203.29	2880.28	1587.42
T3_positive	Quinoline Yellow	Benzene and substituted derivatives	Benzene and substituted derivatives	C18H11NO2	884.02	273.079	0.7231	2M+NH4	4.90188	0.5448	rp	8003-22-3 | 83-08-9	6731	HMDB0037615	-	-	76114.4	64853.7	70282.1	71289.8	68484.6	75199.4	65148.8	81063.2	61925.8	78679	72785.4	82390.5	68002.6	64922.1	67488.6	73583.1	71767.4	71057.4	65632.5	68179.9	57856.5	62165	66471.1	55376.1	66074.5	58795.4	67080.1	69830.8	66732.3	61599.2	63581.7	78469.4	80296.6
T3_positive	Simvastatin	Aldehyde,Ketones,Esters	Esters	C25H38O5	419.277	418.272	10.1576	M+H	2.27215	0.7877	rp	79902-63-9	54454	HMDB0005007	2443	D00434	6609.62	5489.97	4928.55	5908.83	5415.76	6810.35	6218.03	6931.48	8318.93	5397.15	3966.43	8295.41	7668.24	5509.01	5662.81	4820.29	7078.2	6334.01	6286.98	6819.02	5956.97	5084.41	5848.06	5680.2	6797.31	4618.39	5531.13	7632.45	7272.82	4924.68	6962.17	4780.22	7559.6
T3_positive	20-HETE	FA	Oxidized lipids	C20H32O3	343.224	320.235	9.3749	M+Na	0.875	0.935	rp	79551-86-3	5283157	HMDB0005998	-	C14748	26669.3	23408.5	20365.3	17186.2	17995	22407.7	28992.2	23724.4	33258.1	20726.2	25862.4	38184.3	20259.4	31262.7	30366.6	17432.8	86079.3	31330.3	17679.6	14911.3	21492.9	24379.3	21472.4	17817.5	16554.9	16482.8	15754.6	19700.6	30688.4	18800.5	33127.9	44561.7	37437.4
T3_positive	5Z,8Z,11Z,14Z-Eicosatetraenedioic acid	FA	FFA	C20H30O4	357.195	334.214	10.8168	M+Na	22.1495	0.6265	rp	79551-84-1	6437827	-	35986	-	21291.2	17424.2	19150.8	19819.2	18242.5	22864.7	21487.7	23613.3	22107.9	21106.4	19489.3	27590.2	21443.1	18158.4	18780.2	20425.4	18327.5	22633.7	20037.7	19650.8	17287.8	20453.4	20977.6	13060.8	22172.8	19280.6	19595.1	23466.1	24309.4	23279.1	21952.1	20040	28816.2
T3_positive	Triphenylsilanol	Benzene and substituted derivatives	Benzene and substituted derivatives	C18H16OSi	191.104	276.097	5.1441	M+H-C3H2O3	0.10575	0.7474	rp	791-31-1	69925	-	-	-	2257.48	2601.7	4525.28	2132.57	2328.09	2870.34	2775.13	2555.26	2794.15	2755.28	2995.18	5038.52	4180.02	1504.04	2649.52	3256.77	3346.99	2600.17	3191.3	2894.08	2024.18	2156.55	2016.14	3256.98	2245.96	2423.24	3310.54	2393.94	3071	2592.93	2630.26	1983.37	7283.99
T3_positive	1-(2,6,6-Trimethyl-2-cyclohexen-1-yl)-1,6-heptadien-3-one	Aldehyde,Ketones,Esters	Ketones	C16H24O	525.305	232.183	9.1057	2M+Na+K-H	8.21125	0.8316	rp	79-78-7	5365976	HMDB0029704	-	-	4394.23	3567.68	3430.53	3357.07	4393.05	4497.4	3405.33	4713.53	3871.78	4188.63	4227.45	5561.24	4152.15	3277.97	3855.57	4034.66	3730.36	4626.44	3464.91	3952.27	3453.68	4248.08	4093.33	3415.72	4097.64	3744.04	3283.24	4941.79	4120.69	4035.14	3847.05	3762.13	4956.82
T3_positive	(2r)-3-(Hexadecyloxy)-2-methoxypropyl 2-(trimethylammonio)ethyl phosphate	GP	PC	C25H54NO6P	564.358	495.369	3.7676	M+Na+HCOOH	7.50333	0.7082	rp	78858-44-3	127599	-	43417	-	3851.24	4080.15	3034.66	3683.94	3030.91	4224.85	3042.25	3940.26	3860.2	4087.78	3460.57	5083.63	4249.43	3270.16	3399.32	3446.5	4076.61	3806.35	4475.49	3153.89	3105.7	3545.67	3898.51	4607.84	4147.87	3405.9	3368.99	4441.26	4536.07	2720.58	3546.04	2617.28	4930.71
T3_positive	24-Epibrassinolide	Heterocyclic compounds	Heterocyclic compounds	C28H48O6	498.383	480.345	8.4271	M+H+NH3	16.4681	0.7195	rp	78821-43-9	3239	HMDB0041130	-	-	9618.52	7932.22	9165.52	9282.31	7993.01	9763.08	8673.91	9940.19	8888.27	10336.5	9265.8	11481.9	9407.12	7923.11	7734.39	8891.24	9197.91	9359.48	8760.68	8079.03	7656.86	8227.41	8270.42	7757.7	8899.06	7825.12	8117.54	10011.5	9553.95	8981.65	8340.68	7217.93	10060.2
T3_positive	3-Deaza-2'-deoxyadenosine	Nucleotide and Its metabolites	Nucleotide and Its metabolites	C11H14N4O3	273.097	250.107	10.4248	M+Na	3.55561	0.7259	rp	78582-17-9	122636	-	96553	-	38280.2	32782.6	31395.9	31845.9	29998.2	37134.9	32185.5	37341.2	33345.6	33016.1	29989	43048.1	33236.5	25986.9	26706.2	27749.3	29105.3	30159.1	32581.5	28968.7	25489.2	26133.8	26034.3	24003.9	28310.9	23221.8	26876	32976.1	31594.1	26106.6	25678.1	25889.6	35432.2
T3_positive	Carisoprodol	Aldehyde,Ketones,Esters	Esters	C12H24N2O4	261.177	260.174	10.2836	M+H	8.02051	0.8063	rp	78-44-4	2576	HMDB0014539	-	C07927	38172	28440.9	31095.4	31723.1	29227	34628.8	29741.7	36062.8	29092.5	34932.4	32602.3	37082.5	30490.1	27723.5	29356.7	31494.4	30421.4	35713.9	30148.5	26062.5	27383.6	30842.3	32200.4	29082.5	33643.7	29525.6	30264.4	38953	31981.8	31291.2	32278	31479.6	37056.6
T3_positive	Didecyl hydrogen phosphate	Organic acid and Its derivatives	Phosphoric acids	C20H43O4P	396.332	378.29	9.2958	M+H+NH3	7.7575	0.5892	rp	7795-87-1	82260	-	-	-	2404.85	1773.74	1949.33	2504.61	3047.68	2566.56	3147.88	2499.16	1492.9	3081	1077.36	5614.72	2393.16	1683.11	1991.15	1773.8	2079.61	2505.96	836.669	3295.73	1639.04	1453.15	3143.53	2036.66	1122.85	1182.6	1864.98	2302.77	2917.9	976.777	1888.94	1911.81	2013.46
T3_positive	4-ethyl-N-(4H-1,2,4-triazol-4-yl)benzamide	Benzene and substituted derivatives	Benzene and substituted derivatives	C11H12N4O	239.089	216.101	6.8296	M+Na	7.22225	0.8485	rp	777874-30-3	2225294	-	-	-	123723	131236	137506	46137.7	127040	148473	139646	73139.8	84984.9	138591	163228	167616	146076	125429	141606	125729	115930	87730	128310	69102.9	104994	105699	116008	137967	105896	126578	113300	103133	138111	108840	111893	83970.5	141463
T3_positive	Oxadixyl	Benzene and substituted derivatives	Benzene and substituted derivatives	C14H18N2O4	279.132	278.127	0.9244	M+H	0.857	0.729	rp	77732-09-3	53735	-	72526	C18753	1741.28		2928.42	2959.54	823.688			715.721		1702.96	2428.78			2917.87		2761.36	4071.8	2654	668.936		1414.48	1568.03	604.833	1478.8	894.8	684.695	2773.09			553.733		5515.28
T3_positive	Cetylpyridinium	Heterocyclic compounds	Pyridine and pyridine derivatives	C21H38N+	304.3	304.3	7.6831	M+	2.00702	0.8207	rp	7773-52-6	2683	-	34547	-	10746.5	5779.95	8731.83	9206.5	7558.68	8056.74	807.886	8858.1	2413.74	9514.91	9834.45	4532.09	7804.19	9316.09	7392.08	9410.49	11242.9	14574.9	8392.64	7802.62	9947.31	9232.17	10090	11041.3	8653.14	7420.87	9947.74	9197.44	5504.31	7697.8	7225.31	9949.48	5361.7
T3_positive	2-Aminohexadecanoic acid	Organic acid and Its derivatives	Organic acid and Its derivatives	C16H33NO2	272.259	271.251	6.3942	M+H	2.22672	0.744	rp	7769-79-1	409322	-	34491	-	28891	45490.3	19228.5	21045.9	31919	36967.6	65673.9	37668.7	72445.6	28129.2	21937.9	93677.2	39066.1	18089.2	34702.9	24248.8	18202.4	23947.4	37081.6	25735.9	19993.9	31848.3	30734.4	23501.6	29464.7	34279.9	21505.8	72930.4	110427	52261.4	39637.3	12177.1	108039
T3_positive	8,15-DiHETE	FA	FFA	C20H32O4	359.217	336.23	8.5986	M+Na	6.26595	0.864	rp	77667-08-4	53480358	HMDB0010219	-	-	3364.85	4077.62	1068.18	2391.25	1974.88	2082.32	2793.83	1390.8	4704.35	715.845	1325.68	3417.74	2432.56	2205.62	5898.96		8799.29	1055.85	838.101		3936.79	2724.75	5295.88	1264.19	5349.19	3243.96	973.217	5415.05	7831	5879.44		2784.38	11996.7
T3_positive	3-Indoleacetonitrile	Heterocyclic compounds	Indole and Its derivatives	C10H8N2	220.079	156.069	3.1319	M+CH3CN+Na	12.875	0.7584	rp	771-51-7	351795	HMDB0006524	-	C02938	2469.26	2416.38	2530.55	2635.58	2656.07	2726.37	2400.9	2900.69	2715.36	3235.06	3189.34	3403.04	2406.33	1778.08	2167.31	2523.63	2731.37	3061.87	2755.95	2023.94	2413.81	2830.41	2970.2	2895.58	3062.17	2309.99	2454.04	3432.16	2989.24	2683.04	2958.14	2840.28	3422.07
T3_positive	Indole-3-carboxylic acid	Heterocyclic compounds	Indole and Its derivatives	C9H7NO2	225.061	161.048	8.4992	M+CH3CN+Na	5.45	0.6688	rp	771-50-6	69867	HMDB0003320	3795	C19837	1232.37	850.374		1073.73	792.133	930.153	737.801	991.824	1131.29	689.062	1057.2	1772.7	743.506	626.466	1177.57	608.443	1209.15	1260.69	1210.28	1301.09	939.615	889.347	961.988	616.983	1111.13	1053.82	1103.15	672.953	1224.78	1236.51	773.244	1012.03	1561.79
T3_positive	7b-Hydroxy-3-oxo-5b-cholanoic acid	Organic acid and Its derivatives	Organic acid and Its derivatives	C25H38O4	403.279	402.277	8.9473	M+H	16.2423	0.519	rp	77060-26-5	22833531	HMDB0000541	5526	-	44955	29690.1	28253.6	45677.2	47768.3	31422.4	38454.9	50222.5	25354.7	47533.3	36072.7	31020.8	41195.4	33444.5	42035.7	24954.3	22950.2	45122.7	17549.1	30122.2	35395.6	44729.2	14255.1	25979.2	20053.6	16039.6	19411.2	56591.8	42602.9	36098.2	37503.2	22634.7	42919.8
T3_positive	Quinic acid	Organic acid and Its derivatives	Organic acid and Its derivatives	C7H12O6	306.943	192.063	1.201	M-2H+3K	11.275	0.5269	rp	77-95-2	6508	HMDB0003072	-	C00296	9649.79	18205.8	11633.5	17595.7	15397.7	11734.9	10359.2	19965.7	10610.1	19806.8	10250.3	13459.8	10923.9	9437.24	10634.6	11088.9	12121.3	11361.8	8261.35	9509.83	9417.51	10305.5	9320.64	9602.18	10416.9	14259.8	15350.9	11404.5	9764.7	9404.23	9149.31	9569.41	10962.1
T3_positive	Triethyl citrate	Aldehyde,Ketones,Esters	Esters	C12H20O7	299.11	276.121	5.9735	M+Na	0.529324	0.7826	rp	77-93-0	6506	HMDB0034263	-	-	21268	15181.9	30160.8	27367.9	87236.5	21967.6	105520	95339.6	39516.4	40447.5	14775	18279.5	16764.6	11847	18501.2	19910.8	23441.9	20870.8	18366.7	25426	9900.27	6884.17	10498.3	11832.5	5379.88	16895.9	14159.4	9845.92	11161.7	10412.6	20560	14255.9	20678.4
T3_positive	1,4-Dihydro-1-methyl-4-oxo-3-pyridinecarboxamide	Alcohol and amines	Amines	C7H8N2O2	153.076	152.059	0.878	M+H	24.678	0.6245	rp	769-49-3	440810	HMDB0004194	-	C05843	17965.5	12191.9	20442.6	16816.4	13851.4	13736.4	9824.76	18215.7	9788.96	18004.8	16495	15171.5	11140.2	17662.4	13788.6	17936.7	15162.9	18735.1	13712.3	14599.7	10874.4	15721.3	12939	9875.75	15432.7	12592.6	15747	15770.8	12733.2	13787.2	12674.5	21442.5	11528.9
T3_positive	Camptothecin	Others	Others	C20H16N2O4	371.101	348.111	10.8013	M+Na	3.47271	0.6773	rp	7689-03-4 | 251316-95-7	24360	-	3491	C01897	15756.3	7336.83	7777.27	7982.06	7643.71	11813.8	8717.57	9318.24	9651.99	8535.14	14549.4	11032.7	7064.55	6246.41	6964.02	5842.04	6545.86	7790.98	8144.46	9318.67	16814.1	8987.21	7576.83	7389.26	7688.45	6782.45	6367.21	9260.29	8526.76	7129.22	19922	6729.91	10998
T3_positive	Sodium fluoride	Others	Metal, Non-metal and related compounds	NaF	164.947	41.9882	0.7694	3M+K	1.1773	0.7214	rp	7681-49-4	-	-	-	C08142	2250.33	2832.43	1109.37	2118.83	2404.24	2364.93	1204.04	1895.35	3268.41	3124.98	2260.57	4636.51			1347.03	2068.06	1702.13	1581.36	1519.8	1290.84	550.062	1947.6	2017.21	2016.32	1870.01	2119.42	1181.33	2886.99	2933.18	774.738	989.951		4237.88
T3_positive	LPC(16:1/0:0)	GP	LPC	C24H48NO7P	494.323	493.317	7.9758	M+	2.68023	0.8128	rp	76790-27-7	24779461	HMDB0010383	-	C04230	7389.4	1781.95	2608.29	4072.69	1842.14	2385.21	3303.77	2144.74	2521.34	2311.35	3737.44	2964.63	1353.9	2223.69	2256.17	1953.19	3699.45	2744.4	2573.45	1733.32	1490.07	2925.19	1963.77	3140.64	1859.02	2443.97	2111.52	2045.65	3634	2313.39	3949.4	8089.92	7578.44
T3_positive	Enalaprilat	Benzene and substituted derivatives	Benzene and substituted derivatives	C18H24N2O5	371.157	348.168	8.9948	M+Na	1.27663	0.6923	rp	76420-72-9	5462501	HMDB0041886	-	-	2631.19	1423.35	2256.42	2063.7	2153.42	2283.88	2302.78	2647.18	2410.1	1940.38	2454.89	2365.32	2146.52	1314.53	1995.78	2684.26	2292.79	2610.51	2421.24	1638.67	2571.78	1394.55	2001.16	1697.47	1424.15	1667.5	2404.7	3011.73	3035.93	2303.73	2644.66	1465.02	2765.27
T3_positive	All-trans-heptaprenyl diphosphate	Organic acid and Its derivatives	Phosphoric acids	C35H60O7P2	655.398	654.381	10.754	M+H	6.72399	0.6459	rp	76078-18-7	5280658	HMDB0012187	-	C04216	2621.33	2670.33	2539.54	2326.1	1848.65	2865.07	2882.76	3344.39	2613.66	2318.06	2001.26	2531.47	1464.45	1802.49	2382.24	2008.72	2436.15	2255.46	3032.34	2804.56	1473.34	2603.16	3459.47	1497.44	2640.24	2374.59	1674.32	2818.5	2320.22	2113.62	2684.42	1999.52	3615.24
T3_positive	Diethyl 2-methyl-3-oxosuccinate	Aldehyde,Ketones,Esters	Esters	C9H14O5	163.038	202.084	5.9527	2M+2Na+K	0.309	0.7423	rp	759-65-9	97750	HMDB0032306	-	C04067	6985.44	5994.54	4461.63	3238.45	3594.78	4236.62	3573.57	3181.24	3426.19	3824.23	3693.77	4419.48	3743.1	2247.99	2972.02	2900.95	3219.06	3279.95	3412.98	3274.38	2748.89	2870.17	2778.29	2187.01	2663.04	2652.68	3558.26	3995.14	3811.14	2837.44	2365.53	2968.23	3575.9
T3_positive	alpha-Ketoisovaleric acid	Organic acid and Its derivatives	Organic acid and Its derivatives	C5H8O3	271.063	116.047	1.3934	2M+K	13.3	0.6157	rp	759-05-7	49	HMDB0000019	5091	C00141	3326.83	3712.35	2099.81	2397.9	3108.94	4210.82	2332.25	2917.09	3361.01	3404.72	3549.07	4518.63	2761.14	1876.01	2874.99	2645.67	2640.66	3515.66	2923.79	3038.6	3248.38	3439.8	3569.82	3392.94	1578.14	2127.3	3378.27	4115.6	4029.99	3392.26	3522.15	3258.94	4876.97
T3_positive	4-Hydroxynonenal	Organic acid and Its derivatives	Organic acid and Its derivatives	C9H16O2	313.236	156.115	9.2958	2M+H	6.11101	0.7088	rp	75899-68-2	5283344	HMDB0004362	-	-	43835.2	38521.5	38164.2	36992.1	38329.6	43520.2	46587.4	44331	45607.3	40201.4	38832.3	57178.9	43754.5	33807.9	35235.8	38515.5	40541.8	41255.6	48183.8	38069.1	34580.1	36518.9	38992.7	35020	37552	34747.6	36281.5	46296.9	48048.2	36691.9	37178.5	35455	48935.7
T3_positive	Enalapril	Benzene and substituted derivatives	Benzene and substituted derivatives	C20H28N2O5	377.206	376.2	9.2958	M+H	1.14165	0.9167	rp	75847-73-3	5388962	HMDB0014722	2532	C06977	42988.7	35590.2	39160.4	38863.8	40138.2	43924.8	43519.5	45170	43533.6	43707.7	41036.6	55788.2	46111	35568.9	38197.8	37600.5	40110.4	42534.9	47532	37610.4	35515.3	39683.9	36535	34846.1	36505	34266.5	36334.3	51620.4	46520.2	38244.3	38019.3	36234.2	49621.7
T3_positive	Dibasic sodium phosphate	Heterocyclic compounds	Heterocyclic compounds	Na2HPO4	142.953	141.941	0.4865	M+H	13.2372	0.6747	rp	7558-79-4	24203	-	-	C13558	28961.2	23957.9	23465.5	26935.5	23783.2	34218.3	24982	58330.4	28144.4	49174.5	27292.3	66822.6	28481.8	19647.5	24542.3	25261.4	23955.2	25548.2	18053	24219.2	41087	25459.6	22743.8	39559.7	24927.9	39536.6	44578.5	50898.7	29841	40084.7	38847.6	38103.9	29995.1
T3_positive	3,3'-Diamino-4,4'-dihydroxydiphenyl Sulfone	Benzene and substituted derivatives	Benzene and substituted derivatives	C12H12N2O4S	281.051	280.052	10.8013	M+H	19.3985	0.7648	rp	7545-50-8	82047	-	4086	-	2779.18	2929.72	3108.82	3161.84	2506.63	3301.1	2538.56	2741.17	3307.9	2767.76	2339.59	5024.04	1991.82	1921.02	2163.63	2110.46	1862.48	2229.94	2387.35	2970.24	2070.62	2961.57	2023.84	2032.63	2351.47	2321.22	2053.52	2899	4226.24	2333.5	2632.67	3240.96	3541.99
T3_positive	Manoalide	Terpenoids	Ditepenoids	C25H36O5	399.246	416.256	7.6671	M+H-H2O	8.41805	0.8675	rp	75088-80-1	6437368	-	-	C17156	1342.5	664.107				3705.65	5384.83	3564.8	7148.79	2678.02		742.108						1256.79	3400.65	2849.31						2556.16		5003.98	9500.73	3699.19			11134.2
T3_positive	Glutamyl-aspartyl-glycine	Amino acid and Its metabolites	Small Peptide	C11H17N3O8	342.098	319.102	3.1319	M+Na	3.5885	0.6679	rp	75007-24-8	194641	-	21299	-	3835.17	2714.77	3427.07	3491.42	3102.64	3067.42	2658.72	3375.09	3225.75	3618.74	3556.14	3946.37	3318.28	2879.71	2989.48	3358.55	3864.9	3380.36	3331.05	2757.96	3261.6	3633.46	3116.13	3310.17	4129.68	3014.16	2971.23	4162.73	3493.95	3781.02	3503.05	3714.23	3913.21
T3_positive	Dihydro-2,4,6-tris(2-methylpropyl)-4h-1,3,5-dithiazine	Heterocyclic compounds	Heterocyclic compounds	C15H31NS2	244.19	289.19	10.4049	M+H-HCOOH	10.5213	0.5455	rp	74595-94-1	46941523	HMDB0032221	-	-	945.558	1494.09	946.306	685.179	492.9	13256.5		2549.84	743.238	2564.94	7809.94	992.815		683.905	8780.52	1381.83	1432.32	884.591	1156.66		595.638	4799.08	3032.59	4122.76	645.038	757.313	1186.25	971.855	768.79			1064.09	826.716
T3_positive	8-Chloro-2-dibenzofuranol	Benzene and substituted derivatives	Benzene and substituted derivatives	C12H7ClO2	328.011	218.013	4.6042	3M+2H	1.357	0.7172	rp	74423-73-7	11954124	-	-	-	5998.74	11602.9	6841.9	6128.12	7655.43	12369	6918.43	6554.53	5754.91	8617.37	6128.74	9263.74	6229.8	4882.52	5572.95	6046.88	5976.92	6310.86	5724.3	7212.47	3526.19	9698.85	5661.34	5680.87	5975.23	6470	1480.42	5790.32	6546.62	4272.65	4383.78	15204	6720.66
T3_positive	LPC(O-16:0/2:0)	GP	LPC	C26H54NO7P	524.371	523.364	10.1576	M+H	0.438596	0.9289	rp	74389-68-7	108156	HMDB0062195	-	-	176932	155262	110234	136864	121710	142586	206240	111194	220344	121648	105515	223120	148798	126748	158589	79951.1	233065	121002	92342.6	85659.8	129903	185991	165723	117743	118278	122846	81469	134651	198973	112473	169321	158527	460289
T3_positive	Hexapropylene glycol	Alcohol and amines	Alcohols	C18H38O7	367.269	366.262	5.4562	M+H	4.38425	0.9016	rp	74388-92-4	12827208	-	-	-	16883.4	16287.4	15353.3	15120.5	16531.5	17576.2	18307.2	17583.8	17095.8	19648.7	16446.2	21778.8	19824.9	13130.7	13271.2	15608.7	15837.3	17653.4	20769.5	16087.4	13866.6	16760	15784.6	15714.1	15746.3	13121.4	14172	18177.1	17577.6	16371.2	14147.7	12283.9	20779.7
T3_positive	4-Benzyl-5-pyridin-4-yl-4H-[1,2,4]triazole-3-thiol	Aldehyde,Ketones,Esters	Ketones	C14H12N4S	291.07	268.078	0.8623	M+Na	3.16775	0.6768	rp	74270-78-3	736520	-	-	-	1035.93	1463.28	658.764	733.349	1266.1	2145.99	2732.05	1361.47	4395.07	1597.19	1362.25	2937.11	1833.79	934.228	1404.67	1127.29	1309.77	1785.59	2223.46	1192.57	1080.9	2515.29	1694.12	1683.82	1701.95	2905.81	1612.98	2835.5	4363.52	3790.82	1921.69	524.441	4330.08
T3_positive	Morphiceptin	Amino acid and Its metabolites	Small Peptide	C28H35N5O5	238.634	521.264	8.2159	M+2H-HCOOH	9.24569	0.5649	rp	74135-04-9	119303	HMDB0005777	-	-	3868.87	1318.55	3861.23	3875.24	3159.26	1901.97	4044.93	4350.99	4140.45	3748.96	1432.23	3710.32	1490.35	1077.88	1742.78	1227.03	1443.44	3383.7	3091.18	1424.76	1189.72	1640.27	1702.99	1442.18	1057.19	1144.17	2116.18	4110.59	4466.14	1823.92	2818.13	1650.9	780.229
T3_positive	Trimipramine	Heterocyclic compounds	Heterocyclic compounds	C20H26N2	295.211	294.21	4.303	M+H	11.9507	0.684	rp	739-71-9	5584	HMDB0014864	-	-	16561	10894.4	19890.4	10735.9	11653	18980.4	17164.7	11096.3	17649.2	14613	19119.9	20072.6	26247.3	12066.9	11429.9	13628.8	13916.8	15253.9	17666.4	15235	8643.86	17446.6	11794.7	14420.1	15315.1	12190.2	14443.7	12278.2	11936.8	15969	13342.3	12858.7	23127.1
T3_positive	4,21-Dehydrogeissoschizine	Alkaloids	Alkaloids	C21H23N2O3+	420.158	351.171	4.5882	M+Na+HCOOH	17.7549	0.7168	rp	73385-56-5	5280619	-	-	C03677	5452.94	4031.73	4778.22	4554.57	4578.41	4951.14	4525.91	5275.75	4774.43	5543.98	5316.38	6161.06	5434.6	4753.05	5144.92	5246.63	4981.48	5950.6	4779.35	4195.67	4371.45	5422.98	5249.59	4916.01	5374.41	4602.07	4468	6960.83	5241.85	5462.49	5507.36	5470.8	5761.71
T3_positive	Ceftriaxone	Aldehyde,Ketones,Esters	Ketones	C18H18N8O7S3	599.015	554.046	0.7231	M-H+2Na	3.23916	0.6637	rp	73384-59-5	5479530	HMDB0015343	-	C06683	33347.8	28867.5	33228	33260.9	30500.3	33503.1	30171.2	33821.2	29059.8	35726.1	32405.6	40648.6	32021.8	29728.8	28828.7	31487.5	34699.4	34008.6	31069.4	30273.6	27843.9	29337.8	29197.5	25955.1	31992.7	27338.8	30542.7	33551.4	33133.3	28027	27359.5	36975	37789.9
T3_positive	Fruticosonine	Heterocyclic compounds	Heterocyclic compounds	C20H28N2O	647.436	312.22	6.9474	2M+Na	10.8025	0.6128	rp	73326-88-2	442091	-	-	C09191	33941.7	28542.6	30648.3	30044.7	29548	34640.7	30070.5	36607.3	30024.5	39874.5	36462.5	40731.5	35974.8	38662.7	32464.9	33870.2	31946	38283.3	32789	26842.9	32354.3	36443.4	33808.8	31851.9	35357	33724	31820.3	44572.7	33848.3	35356.8	32739.8	34546.7	39760.9
T3_positive	Melatonin	Hormones and hormone related compounds	Hormones and hormone related compounds	C13H16N2O2	296.134	232.121	2.1805	M+CH3CN+Na	6.16015	0.7224	rp	73-31-4	896	HMDB0001389	73	C01598	5567.92	4851.36	4880.7	4660.97	5557.55	6202.62	6402.46	5076.75	6821.69	13934.1	5847.31	8308.18	4758.67	3747.03	4825.94	5098.8	4542.33	5870.94	5663.48	4892.99	4206.05	3907.05	5693.38	4624.97	5564.71	5060.37	4928.06	6602.4	7309.14	6055.1	4672.35	3585.66	7355.26
T3_positive	L-Tryptophan	Amino acid and Its metabolites	Amino acids	C11H12N2O2	205.089	204.09	2.4858	M+H	9.77897	0.8476	rp	73-22-3	6305	HMDB0000929	5879	C00078		4830.39		1519.37	1454.3	7788.7	8380.86	8914.56	12463.7	18102.4	7459.46	6175.4	33622.7	8156.81	7071.88	5019.03	10024.8	7799.26	2690.46	7205.19	3392.39	7911.57	5618.81	6824.81		6397.34	4085.88	6456.41	11048.5	6129.83	8055.96	8093.44	9318.93
T3_positive	N-cyclohexylthiomorpholine-4-carboxamide	Alcohol and amines	Amines	C11H20N2OS	251.126	228.13	6.6808	M+Na	3.415	0.6715	rp	72662-48-7	756716	-	-	-	4850.48	4156.81	4775.14	3652.49	4635.51	6094.65	1279.86	8534.92	2827.46	4863.27	3812.53	1831.66	6784.57	2779.63	4181.15	3865.83	5024.12	6073.76	4090.89	5239.26	2319.51	6451.71	6140.31	3363.94	6486.34	5601.83	8514.02	5343.1	5966.79	5118.47	7197.01	5056.48	6437.2
T3_positive	1-Stearoyl-2-linoleoyl-sn-glycero-3-phosphoethanolamine	GP	PE	C41H78NO8P	766.537	743.547	9.9479	M+Na	4.04812	0.8254	rp	7266-53-7	9546749	HMDB0008994	-	-	5006.98	1964.53	6731.52	15250.2	108521	650149	36552.4	63976	62816.9	60272.6	67307.4	70862.6	71768.1	39790.5	95707.9	42864.3	21303.5	63019.4	42510.1	57371.5	90282.3	52345.1	36105.5	47443.9	62225.2	34944.8	16258.5	66997.2	73029.3	58060.6	42573.2	34623	54254.2
T3_positive	Dantrolene	Heterocyclic compounds	Heterocyclic compounds	C14H10N4O5	315.07	314.065	1.2841	M+H	7.10285	0.7189	rp	7261-97-4	6914273	HMDB0015350	-	C06939	2521.05	843.192	924.313	1616.36	2007.17	1084.93	1126.01	565.841	1937.98	1445.2	1889.32	816.386	1807.59	1081.13	2037.14	1180.36	563.381	928.41	1778.77	2033.1	1048.66	1244.89	1059.93	1327.44	1629.82	1776.69	6287.44	9067.9	1531.71	2026.7	1179.87	1962.99	1010.95
T3_positive	Phe-Gly	Amino acid and Its metabolites	Small Peptide	C11H14N2O3	223.107	222.1	2.228	M+H	0.907319	0.9029	rp	721-90-4	6992304	HMDB0028995	-	-	2453.11	3558.98	1606.26	2227.18	2061.45	4459.06	8691.14	5723.29	12338.1	3465.82	4057.39	3931.37	4306.25	2175.66	5141.66	3772.82	6153.44	4369.69	7674.97	4466.54	1483.09	5940.35	4952.12	4297.96	3214.34	5979.94	4297.68	7433.11	9787.2	5622.79	5918	3763.06	8944.16
T3_positive	Mestranol	Hormones and hormone related compounds	Hormones and hormone related compounds	C21H26O2	311.207	310.193	3.6155	M+H	17.5246	0.6506	rp	72-33-3	6291	HMDB0015446	-	C07618	1110.54	2236.73	4294.93	3179.34	678.92	3356.02	788.15		2342.43	2811.24	7780.93	1479.82	2825.6	2449.35	1321.05	3209.23	2124.34	2717.86	2181.31	2535.73	742.062	9073.19	1309.82	9753.79	2910.67	2561.12	2508.18	1251.76		2493.3	1695.44	598.089	5856.27
T3_positive	21-Hydroxypregn-4-ene-3,11-20-trione	Hormones and hormone related compounds	Hormones and hormone related compounds	C21H28O4	391.206	344.199	10.5794	M+HCOO+2H	11.3699	0.7515	rp	72-23-1	5311364	HMDB0004029	-	C05490	3071.66	3428.85	3907.32	3735.89	4086.5	4832.19	4662.28	4445.29	4671.73	4678.69	4313.66	6354.52	4225.58	3676.41	4086.28	4820.21	4608.13	5782.22	5281.98	4439.06	4161.92	4162.39	5010.06	4027.46	4780.24	4590.56	4620.87	5736.18	5775.94	4180.63	4641.63	4682.28	6299.87
T3_positive	13-Azaprostanoic acid	FA	FFA	C19H37NO2	294.273	311.282	9.28	M+H-H2O	13.574	0.5036	rp	71629-07-7	123640	-	43397	-	5831.55	6158.93	11647.7	11553.2	5565.07	13307.4	10930.2	5625.69	6875.91	6233.66	5246.91	6155.99	7124.77	4280.15	4832.68	12891.3	4054.99	4324.9	4758.17	4116.71	3767.45	4333.04	4684.46	5256.38	4977.49	11707.8	3584.34	5441.38	4701.8	4601.78	11728.4	3785.3	14122.3
T3_positive	Ecgonine methyl ester	Alkaloids	Tropan alkaloids	C10H17NO3	437.206	199.121	9.4855	2M+K	1.64683	0.9849	rp	7143-09-1	104904	-	-	-	13547.7	11385	12103.8	12471.2	12164.3	13378.1	12948.7	14864.1	13929.4	14261.5	13675.3	18786.8	14728.6	12714.2	13969.1	13834.1	14641.7	14383.2	15936.3	13378.2	12236.2	11762.4	12164.8	12031	13155.1	11745	12637.5	16665.3	16939	12741	13474.2	12494	17858.6
T3_positive	Lucidine B	Heterocyclic compounds	Heterocyclic compounds	C30H49N3O	468.4	467.388	9.003	M+H	15.4471	0.7073	rp	71384-23-1 | 1361-15-5	156059	-	-	-	2582.21	9289.44	6343.15	11499.3	6759.6	7947.85	10765.7	8496.41	10170.1	10823.9	2940.68	18871.8	11798	11552.4	7383.45	3489.35	10579.2	4331.47	8894.42	5883.01	14877.2	2947.29	6385.84	7375.01	2005.54	8400.08	10948.6	6597.33	18582.9	7959.28	4735.68	3903.34	20293.9
T3_positive	(S)-4,5-dihydroxypentane-2,3-dione	Aldehyde,Ketones,Esters	Ketones	C5H8O4	199	132.042	1.2191	M-2H+3Na	11.35	0.6173	rp	710324-30-4	11170991	-	-	-	3614.97	1808.54	2868.81	1837.63	2644.3	2538.12	578.759	2968.72	1633.16	2941.64	3004.81	2860.39	1653.91	2193.63	1176.84	1747.08	2727.72	2036.67	978.049	1378.56	1385.16	1712.18	1717.85	1385.21	2350.82	964.714	1895.61	1004.43	2194.23	998.28	1032.9	1442.49
T3_positive	6-Hexyltetrahydro-2H-pyran-2-one	Aldehyde,Ketones,Esters	Ketones	C11H20O2	369.298	184.146	11.4733	2M+H	7.82836	0.7174	rp	710-04-3	61204	HMDB0036784	-	-	18095.9	15208.6	15631.6	13902.8	17517.3	17748.4	17047.5	17839.1	17505	13373.4	10199.8	20315.5	14433.2	13219.3	16195.2	12657	16491.1	12646.2	17459.2	16050.2	15106.4	15785.4	13811.3	17677.1	16332.7	13265.7	12809.9	16135.2	15966	14665.9	14073.8	13723.9	19565.6
T3_positive	1,1,1-Trichloroethane	Others	Hydrocarbon derivatives	C2H3Cl3	173.962	131.93	1.315	M+CH3CN+H	4.03228	0.7177	rp	71-55-6	6278	HMDB0041791	-	C18246	551635	454388	537295	516468	508624	577490	477108	644784	529639	658350	563571	655512	571344	469377	521513	545213	630142	596321	434610	553281	522167	523902	492061	508130	554694	500901	559832	575623	614875	493332	500035	558141	702599
T3_positive	Cytosine	Nucleotide and Its metabolites	Nucleotide and Its metabolites	C4H5N3O	112.05	111.043	0.8701	M+H	1.4	0.8817	rp	71-30-7	597	HMDB0000630	283	C00380	1836.06	1404.01	1914.46	1510.43	777.624	1009.29	1581.13	990.336	1706.98	2096.77	2067.55	2475.36	1171.24	1424.85	1910.57	1473.39	1579.74	1828.47	1531.39	1186.29	2371.95	2053.95	2496.79	1338.29	1732.46	2373.05	1716.29	2122.11	3468.07	2678.5	1925.32	1790.42	2273.41
T3_positive	1-Methyluric acid	Amino acid and Its metabolites	Amino acid derivatives	C6H6N4O3	251.045	182.044	1.2516	M+Na+HCOOH	17.2102	0.658	rp	708-79-2	69726	HMDB0003099	2821	C16359	7890.67	4678.75	7895.47	8532.55	5534.97	6270.65	4538.39	6728.5	6385.97	6785.91	8041.91	7704.12	4595.65	6218.19	4933.13	7706.87	8517.46	7768.56	5266	8462.25	6307.51	6371.17	5083.81	6094.28	7381.89	4923.41	6533.31	6020.21	5329.89	6844.94	4742.79	8099.5	7945.67
T3_positive	(R)-1-(tert-Butoxycarbonyl)-2-(4-fluorobenzyl)pyrrolidine-2-carboxylic acid	Benzene and substituted derivatives	Benzene and substituted derivatives	C17H22FNO4	346.144	323.153	1.315	M+Na	4.28375	0.6536	rp	706806-64-6	2761832	-	-	-	1876.57	1199.73	936.71	939.758	1138.14	1186.53	1293.71	1624.22	1300.37	1210.73	1854.64	1576.43	1095.51	1711.81	1444.06	1175.19	1180.96	2064.13	1652.96	1395.39	882.186	1235.26	1824.56	1403.31	1001.13	1433.61	1243.5	1374.42	1327.15	1156.23	1508.99	1489.14	1536.51
T3_positive	5-bromo-3-hydroxy-3-(2-oxo-2-phenylethyl)-1,3-dihydro-2H-indol-2-one	Aldehyde,Ketones,Esters	Ketones	C16H12BrNO3	302.019	345	0.8623	M+H-CO2	4.864	0.6421	rp	70452-19-6	325504	-	-	-	3759.55	4316.76	3694.98	2398.86	3263.24	3660.89	3848.03	3056.98	2611.32	3869.62	2026.82	4752.63	4036.81	1282.3	3273.18	2704.43	1043.44	1629.71	2081.22	1718.15	3111.45	2043.52	3661.26	2754.78	2218.81	1627.41	1144.32	1796.34	3727.39	834.612	3791.92	1407.94	1068.99
T3_positive	Ivermectin	Heterocyclic compounds	Heterocyclic compounds	C48H74O14	892.539	874.508	9.4222	M+H+NH3	2.12394	0.9496	rp	70288-86-7 | 71827-03-7 | 70161-11-4	6321424	-	879	-	7487.25	6439.68	9075.47	6976.01	7608.21	8861.58	7585.79	7345.25	7799.23	8556.7	8880.8	8954.46	6464.38	8357.75	7112.73	6396.4	10037.3	9880.64	6882.23	6109.58	8729.35	6866.52	7414.44	7438.65	8149.56	7667.8	8259.38	8218.86	8251.79	10744	7846.67	9980.05	11438.7
T3_positive	6-Methylthiopurine 5'-monophosphate ribonucleotide	Nucleotide and Its metabolites	Nucleotide and Its metabolites	C11H15N4O7PS	420.073	378.04	1.3934	M+CH3CN+H	2.40434	0.9559	rp	7021-52-5	10091038	HMDB0060414	-	C16615	4742.15	2990.71	3740.43	3811.77	3515.88	4166.1	3243.07	4191.51	3272.82	3852	4608.46	4485.97	3705.02	3753.14	3845.89	4581	4141.96	5455.32	4397.78	2924.61	3945.51	3626.84	4140.23	4163.51	4579.26	3849.41	4425.38	5352.86	3972.59	4566.02	3913.96	4791.77	4614.43
T3_positive	Glutathione	Amino acid and Its metabolites	Amino acid derivatives	C10H17N3O6S	330.071	307.084	1.2684	M+Na	4.525	0.7555	rp	70-18-8	124886	HMDB0000125	44	C00051		752.571		1691.17		1643.61	2256.02		4888.62	936.143	2393.54	3659.37	1328.61			2343.59	1787.79	2356.3	2120.8	602.327		1575.47	1594.95	659.561	620.28	1591.95		1254.37	2847.75	1525.13	2518.84	1307.66
T3_positive	Ormetoprim	Benzene and substituted derivatives	Benzene and substituted derivatives	C14H18N4O2	275.146	274.143	2.9641	M+H	9.41346	0.7025	rp	6981-18-6	23418	-	-	-	3516.18	2305.31	5921.57	1672.45	2107.81	5344.05	3152.35	1490.05	3456.18	4116.97	7332.79	4532.53	5269.4	3693.22	1445.26	4415.34	3325.41	3892.9	4819.97	3577.8		7056.02	2140.72	6983.43	4080.46	3432.89	5165.63	4952.67	1611.6	3975.76	3553.27	2422.9	8150.68
T3_positive	LPE(18:0/0:0)	GP	PC	C23H48NO7P	526.289	481.317	9.9955	M-H+2Na	0.874046	0.997	rp	69747-55-3	9547068	HMDB0011130	-	-	4498.87	2847.26	1714.74	3004.14	1249.78	2277.4	4238.95	1385.83	3212.75	2018.34	1870.7	3390.7	3196.35	2222.2	1481.06	2054.26	9027.85	3721.77	2134.07	2567.96	1647.62	3753.97	2655.64	1390	2237.16	2127.76	2553.32	3268.18	5252.94	1698.16	4689.83	4797.02	9443.66
T3_positive	Ethyl (1-aminocyclohexyl)acetate	Organic acid and Its derivatives	Organic acid and Its derivatives	C10H19NO2	158.154	185.142	5.1045	M+H-CO	6.05275	0.6194	rp	696645-77-9	4201756	-	-	-	714.992	1056.24	1831.32	980.114	901.947	1273.14	881.038	1287.55	1286.75	2484.63	1049.31	1543.42	1225.4	916.378	755.022	1088.2	1128.73	988.595	901.909	1089.75	991.51	965.217	1033.3	783.231	1141.83	1034.09	845.732	943.656	1079.41	991.776	945.718	779.923	1354.27
T3_positive	5'-Deoxyinosine	Nucleotide and Its metabolites	Nucleotide and Its metabolites	C10H12N4O4	329.006	252.086	7.53	M-H+2K	2.375	0.8987	rp	69655-07-8	136168433	-	-	C21102	167435	150211	155211	149526	143658	173310	155534	148877	165366	164808	152361	215162	166671	130591	141270	140597	142701	143437	174002	149041	120220	137848	144473	132309	142144	121509	122463	170534	171596	130100	133241	127126	189450
T3_positive	Aleuritic acid	FA	Oxidized lipids	C16H32O5	305.233	304.225	9.2325	M+H	2.56425	0.6898	rp	6949-98-0 | 533-87-9 | 18951-77-4	10790	-	35478	-	3729.99	3187.15	3111.92	3488.28	3369.11	3480.89	3211.43	3576.76	3490.55	4052.99	3394.96	4910.76	3644.01	3058.01	3537.2	3337.36	2558.82	3445.48	3957.54	3985.49	3621.86	3794.52	2852.4	2509.09	3355.5	2572.56	3069.32	3668.09	3776.35	2132.59	3464.81	4314.87	4490.63
T3_positive	3beta-Cyclopentyl-5alpha-androstan-17beta-ol	Alcohol and amines	Alcohols	C24H40O	345.308	344.308	9.8532	M+H	17.2617	0.7426	rp	6944-47-4	246162	-	-	-	19698.5	18176.6	17781.4	16307.9	16703.4	19144.9	15463.3	18570.5	15027	17148.5	16349.5	19770	18685.4	14082.5	14656.3	16748.5	16115.2	18677.6	15079.4	15054.3	14302.6	17341.8	14776.2	15255.8	16573	14022.6	15083.5	20580.2	19393.3	15561.3	15100.4	14820.9	22038.9
T3_positive	trans-Vaccenic acid	FA	FFA	C18H34O2	265.252	282.256	9.9006	M+H-H2O	1.2	0.9167	rp	693-72-1	5281127	HMDB0003231	3407	C08367	891.287	1246.1	1052.68	1130.51	1972.17	1332.95	1699.54	15837.5	1413.56	1129.44	997.992	1592.36	1484.87	845.987	1322.09	934.313	1003.5	1254.91	1025.95	2178	830.083	758.967	1226.31	975.504	2419.68	1116.63	1283.21	1686.23	2459.95	2665.18	1131.06	1350.68	1092.97
T3_positive	(S)-10,16-Dihydroxyhexadecanoic acid	FA	Oxidized lipids	C16H32O4	289.237	288.23	8.2472	M+H	0.149	0.7463	rp	69232-67-3	441449	HMDB0037798	-	C08285	7525.99	6400.31	6509.79	6005.44	6139.94	6621.76	5728.17	6340.32	6763.92	6625.54	6379.04	8662.18	6010.88	5370.2	5747.98	5731.16	7079.78	6816.66	7113.45	6322.64	4947.52	5362.74	6067.44	5468.52	5851.54	5094.41	5817.51	7284.48	7046.67	6033.58	5240.91	4991.38	6934.48
T3_positive	N6-Acetyl-L-lysine	Amino acid and Its metabolites	Amino acid derivatives	C8H16N2O3	227.084	188.116	7.8436	M+K	11.025	0.8275	rp	692-04-6	92832	HMDB0000206	5216	C02727	9173.71	6694.82	10463.6	15091.5	13002.1	9119.18	12338.1	20943.9	10380.2	7404.21	4201.43	27596.9	6507.51	11841.1	3865.44	7933.88	15553.1	4071.37	9282.55	3275.46	17805.4	4109.19	4109.61	7416.39	2956.55	6567.44	10434.4	13883.9	43967.7	6053.1	8091.03	7471.88	25146
T3_positive	Xanthine	Nucleotide and Its metabolites	Nucleotide and Its metabolites	C5H4N4O2	153.036	152.033	0.878	M+H	10.3055	0.7296	rp	69-89-6	1188	-	-	C00385	22476.1	12900	21155.8	21743.1	15151.2	16901.4	10722.1	18616.7	15187.4	19821.5	22175.4	18311.5	15820.7	19437.2	15802.4	22181.2	22927	22588.8	17025.4	17880.6	19101.6	17993.7	17368.4	17194.5	19896.1	14998.5	19925.3	17975.2	11327.9	16699.5	15436.3	29456.8	11933.3
T3_positive	Cytarabine hydrochloride	Others	Medicine	C9H14ClN3O5	346.01	279.062	0.8623	M-2H+3Na	13.7568	0.7633	rp	69-74-9 | 29363-79-9	6252	-	-	-	20839.7	27305.3	20180.8	13241	19113.6	23214.6	22829.3	17846.7	16798.4	20193.7	13207.7	30569	28253.4	7309.45	19561.9	16268.1	8471.71	10182.5	12741.5	9741.96	16930.7	13847.4	22886.6	17775.9	12308.2	12932.5	8168.67	10110.6	18595.8	5972.07	26019.4	9255.21	14026.8
T3_positive	7-Deazaadenosine	Nucleotide and Its metabolites	Nucleotide and Its metabolites	C11H14N4O4	330.263	266.101	9.9955	M+CH3CN+Na	10.4128	0.7039	rp	69-33-0	6245	-	-	-	2877.12	1772.36	3339.62	2854.91	1754.89	4202.53		1352.11	1949.86	2763.76	4227.04	3667.49	1851.52	1559.49	2806.41	6381.81	4211.76	4556.66	1713.4	4669.87	2275.22	6600.24	3630.41	7457.47	4191.86	2972.66	3316.84	5613.95	1551.58	1998.52	3758.19	2011.61	14772.4
T3_positive	Chlorpromazine hydrochloride	Others	Medicine	C17H20Cl2N2S	179.048	354.072	1.2841	M+H-C6H8O6	3.562	0.6684	rp	69-09-0	6240	-	-	C07952	1173.35	4002.4	1167.69	525.801	2902.27	4814.72	5280.55	2475.35	8662.93	2674.08	2885.17	6385.69	2889.47	2456.33	1236.42	5042.01	2269.49	3378.93	4552.62	2914.83	2309.14	4072.77	3761.52	4969.47	2882.31	5069.9	3906.4	3611.94	5752.87	4704.53	4174.7	543.781	1089.14
T3_positive	Benzoic acid, 2-chloro-5-[(methylamino)sulfonyl]-	Benzene and substituted derivatives	Benzene and substituted derivatives	C8H8ClNO4S	271.972	248.986	0.7076	M+Na	9.3595	0.5631	rp	68901-09-7	111724	-	-	-	735.86	848.816	2332.23	1083.37	1763.73	1867.79	1288.15	1125.17	1345.73	1768.75	2227.1	2247.92	1961.97	1696.51	1542.24	1401.28	841.689	1089.01	1798.45	1838.2	1307.05	1128.36	1715.66	1333.04	1353.68	1481.65	1404.57	1304.55	2392.42	1662.39	1153.98	1163.4	1025.04
T3_positive	3-Oxoadipic acid	Organic acid and Its derivatives	Organic acid and Its derivatives	C6H8O5	359.028	160.037	7.7996	2M+K	24.6	0.5357	rp	689-31-6	93	HMDB0000398	5387	C00846	2838.35	2416.57	2561.63	2267.68	2560.78	2619.3	2534.74	2688.42	2682.43	3057.68	2938.34	3316.88	2823.16	2451.52	2702.05	2884.92	2793.75	2939.65	2933.74	2797.68	2288.92	2918.48	2566.73	2501.24	2882.47	2217.55	2476.51	3646.51	2300.06	2500.28	2580.29	2570.33	2836.4
T3_positive	3-Hydroxy-3',4'-dimethoxyflavone	Flavonoids	Flavonoid	C17H14O5	299.099	298.084	0.6285	M+H	13.5364	0.713	rp	6889-80-1	97143	-	44439	-	3444.53	4382.59	3928.68	2369.46	1091.17	2937.73	4215.96	3842.89	4583.39	3257.29	3789.33	5060.43	1860.19	3554.96	1589.92	1252.27	3308.33	3161.86	2120.09	2665.49	2086.62	4476.95	3270.55	3638.77	1699.38	4250.84	3765.59	3833.99	2168.48	3611	3259.28	1224.14	3066.27
T3_positive	Himbacine	Heterocyclic compounds	Heterocyclic compounds	C22H35NO2	346.271	345.267	9.9006	M+H	6.30968	0.7583	rp	6879-74-9	6436265	-	68418	-	8457.85	5605.09	11311.5	7034.55	6164.45	17079.4	2660.45	6621.86	8918.75	10428.7	7275.3	6444.24	5779.21	7942.73	16873.2	7348.8	10814.2	9806.09	6979.81	6535.03	4595.89	6922.79	11041.9	15822.6	7186.8	4635.94	3846.57	15152.9	2579.64	3746.55	3530.99	4733.1	10398.6
T3_positive	Isorhynchophylline	Heterocyclic compounds	Heterocyclic compounds	C22H28N2O4	407.188	384.205	7.1052	M+Na	2.26875	0.6964	rp	6859-01-4	3037048	-	-	C16980	1977.72	1174.46	1787.7	1623.04	1610.66	1902.38	1370.47	1999.32	1260.8	1892.5	2041.1	2190.92	1627.17	1013.6	1751.03	1665.42	1886.13	1447.04	1338.8	1290.42	1609.38	1685.77	2047.38	1379.61	2164.95	1319.24	1044.4	1987.89	1890.19	1608.6	1725.15	1900.5	2037.42
T3_positive	Pentamycin	Heterocyclic compounds	Heterocyclic compounds	C35H58O12	693.375	670.393	10.6118	M+Na	11.2659	0.884	rp	6834-98-6	5282200	-	69556	-	5562.09	5949.04	5344.18	4899.19	5045.22	5885.83	5517.89	6153.94	6173.57	5459.3	5106.61	7118.48	5169.98	4599.48	4669.83	4986.32	5466.85	5881.99	4651.45	4880.57	4287.45	5162.41	4889.09	4806.65	4944.67	4920.73	5275.6	5877.32	6671.45	4720.4	4447.95	4032.52	6143.72
T3_positive	Dioctylphosphinic acid	Organic acid and Its derivatives	Organic acid and Its derivatives	C16H35O2P	291.253	290.238	9.2971	M+H	21.3313	0.6721	rp	683-19-2	99411	-	-	-	16858.3	13442.4	13689.3	14322.8	14486	16309.7	16755.8	17141	16624.5	15840.9	14620.6	22268.4	17342.7	13380.2	14620.7	15160.4	14266.4	15775.8	16731.7	14199	12930.9	14262	14013.9	13584.1	14504.1	12973.1	13728	17908.7	17930.7	14200	13331.6	12422.8	18079.2
T3_positive	Teprenone	Terpenoids	Ditepenoids	C23H38O	313.286	330.292	7.9277	M+H-H2O	3.165	0.6768	rp	6809-52-5 | 3796-63-2	5282199	HMDB0031846	-	-	32957.4	28520.8	20499.4	14773.9	27278.3	32960.7	21137.5	19413.1	27994.5	33869.2	17145.4	21824.7	32827.8	23819.9	23810.1	24686.7	18798.6	13573.3	27056.8	25680.2	20829.9	20111.7	26999	27507.3	17039.3	22949.6	20437.6	17092.9	17217.1	26214.9	25788.8	19792.9	19058.6
T3_positive	Hydroxyprogesterone	Hormones and hormone related compounds	Hormones and hormone related compounds	C21H30O3	683.433	330.219	10.0112	2M+Na	5.63015	0.6835	rp	68-96-2	6238	HMDB0000374	5363	C01176	5251.71	4711.34	4932.24	6799.27	4375.4	4416.67	4221.8	6044.38	4921.88	5433.35	4703.64	6980.67	5648.47	4613.16	5701.08	4573.37	4903.28	5997.95	4707.2	5219.79	5171	4403.02	4848.25	6966.63	8148.59	4212.05	5042.6	6065.76	5129.59	4749.06	4101.13	5259.81	5549.91
T3_positive	Hypoxanthine	Nucleotide and Its metabolites	Nucleotide and Its metabolites	C5H4N4O	137.046	136.038	1.2684	M+H	0.38468	0.964	rp	68-94-0	790	HMDB0000157	83	C00262	14339.6	17452.6	16271.8	11766.1	13134.6	17079	20419.7	11689.5	30938.9	16370.6	13574.1	28565	14939.3	13375.6	10884.7	13387.5	7260.59	11271.5	13562	9255.61	18077.6	17018.1	14645.7	11656.3	10898.3	18436.3	14539.6	16201.5	26870	20755.6	17009.2	11709.4	15452.6
T3_positive	1,2,3-Tris((1-ethoxy)ethoxy)propane	Others	Others	C15H32O6	347.182	308.22	4.8157	M+K	0.27775	0.7431	rp	67715-82-6	5362567	HMDB0037162	-	-	2527.78	1949.75	2682	2242.03	1635.18	3472.51	3766.33	2244.22	3108.62	3110.13	2291.99	3936.44	3631.02	1667.85	3322.22	2854.76	3188.27	2373.77	4139.64	2427.23	2123.9	3141.5	2866.23	2224.01	2775.24	2274.58	1948.8	2256.17	3159.63	3142.09	2044.57	2553.99	2899.39
T3_positive	4,6,9-Trimethyl-3,5,8,10-tetraoxadodecane	Alcohol and amines	Alcohols	C11H24O4	221.174	220.167	5.4562	M+H	1.1485	0.7221	rp	67715-79-1	5362566	HMDB0037163	-	-	2201.53	1586.21	1772.75	1444.57	1695.28	3030.09	2739.74	1261.42	2976.72	2641.39	2629.82	4032.35	4134.42	490.944	1234.91	1692.3	2894.32	1690.78	1812.12	1823.86	604.918	3273.55	2448.12	1321.58	2653.49	1682.4	2604.19	2790.86	2062.23	1797.02	2596.96	1172.7	2529.32
T3_positive	Naringenin	Flavonoids	Flavonoid	C15H12O5	348.989	272.068	0.6916	M-H+2K	7.36128	0.7248	rp	67604-48-2	932	HMDB0002670	-	C00509	36158.3	29048.8	31893.6	42109.2	31116	34668.8	32601.7	35325.5	33594.9	35475.7	28650.3	43602.7	30676.1	39286.8	29622.1	45606.7	34489.3	32561.5	28394.8	32540	27963.2	29559.3	31120	28731.9	29985.6	27908.5	40307.1	36002.4	35943.5	28583.6	27023	30960.3	37931.2
T3_positive	Bethanechol	Alcohol and amines	Amines	C7H17N2O2+	206.121	161.129	7.8047	M+2Na-H	44.9928	0.5527	rp	674-38-4	2370	HMDB0015154	-	C06850	33051.1	30154.3	28934.7	28150	29978.8	34967.1	29540.7	33427.5	28764.9	35634.8	34175.1	37996.5	31307.2	28763.9	29376.8	33445.9	32499.6	36961.8	29292	28876	29040.9	32403.9	30571.6	30382.5	34036.6	29849.7	30075.8	38006.5	31523.4	33309.9	30148	32017.5	38119.8
T3_positive	LPC(0:0/20:4)	GP	LPC	C28H50NO7P	544.339	543.332	8.3633	M+	18.3964	0.8738	rp	67341-29-1	52924038	HMDB0061699	-	-	57594.7	9375.24	16691.9	26603.2	15241.1	18276.1	30808.6	15055.6	25847.8	13148.4	17922.4	11568.9	11311.8	9011.25	13408	8890.47	44556.5	17936.8	23758.1	11921.8	9825.35	21633	14985.8	19294.3	12705.5	19560.7	13475	10671.6	22789.1	10910.1	29368.6	19772.3	83574.5
T3_positive	D-phenylalanine	Amino acid and Its metabolites	Amino acids	C9H11NO2	166.086	165.079	2.067	M+H	0.256474	0.9892	rp	673-06-3	71567	-	-	C02265	9603.71	11192.8	7695.66	7604.89	7905.91	12881.9	18509.4	10492.4	26104.2	12100.5	14173.8	19666.1	13005.3	12669.1	19032.3	14139.7	26040.2	18128	19110.4	11717.9	10899.9	14926.6	14190.3	13757.9	9242.73	15394.9	12758.5	13837.8	20176.2	14290.3	16010.8	19676.1	19675.8
T3_positive	Madlongiside C	Steroids	Steroid	C35H56O10	619.404	636.387	10.2281	M+H-H2O	23.1087	0.5449	rp	67258-70-2	21628395	HMDB0037904	-	-	4429.86	3634.85	3889.83	3742.66	3031.45	3323.16	3991.34	3811.38	2981.29	3658.86	1973.25	5204.58	3243.46	2378.04	3600.05	2984.59	3784.86	3572.16	4216.73	3065.01	2581.98	3133.03	2510.21	3544.37	3133.74	3161.54	3187.97	1951.66	3448.53	2803.91	3801.07	2745.19	5310.59
T3_positive	Carbanolate	Benzene and substituted derivatives	Benzene and substituted derivatives	C10H12ClNO2	277.075	213.056	7.265	M+CH3CN+Na	7.14343	0.7092	rp	671-04-5 | 68989-02-6	522251	-	-	-	2152.83	1416.72	1548.09	1070.79	1317.46	1361.16	1547.37	1517.79	1843.3	1312.41	1511.6	2030.89	1263.18	895.682	1912.69	932.991	1855.78	2259.07	1977.11	1191.05		2060.41	2099.27	922.313	1344.25	1361.07	1428.29	1995.84	1596.75	1142.63	992.538	2364.72	3089.26
T3_positive	6-(4-Fluorobenzylamino)purine	Alcohol and amines	Amines	C12H10FN5	299.081	243.092	10.8005	M+K+NH3	0.059	0.9985	rp	67023-52-3	677055	-	-	-	721.462	893.067	731.336	733.523	674.95	984.182	973.997	794.95	1317.04	715.707	818.177	1135.92	901.003		758.604	682.083		1009.36	817.14	933.557	781.092	933.076	757.054	903.894	624.659	554.197	559.777	960.689	1034.33	545.648	791.794	756.421	801.797
T3_positive	Dimethyl sulfoxide	Others	Others	C2H6OS	79.0209	78.0139	0.878	M+H	0.744562	0.9484	rp	67-68-5	679	HMDB0002151	3985	C11143					2350.54	574.287	4118.84		1151.46				52150.8			570.851			532.759		531.768	718.502	18164.8				5353.28	8289.57		1216.95
T3_positive	10,12-Tricosadiynoic acid	FA	FFA	C23H38O2	364.324	346.287	9.8375	M+H+NH3	2.9515	0.9314	rp	66990-30-5	538457	-	-	-	81180.4	73940.7	70734.1	65490.1	64185	77963.4	63559.4	75823.8	59991.5	69480.3	65623.3	78818.6	74509	56236.2	61393	66221.5	65661.3	77251.3	61219.3	62331.9	58505.7	66905.9	58480.7	61634.5	69435.7	59351	59552	84614.4	78877.5	63630.8	59236.3	61473.4	87807.3
T3_positive	4-Hydroxyretinoic acid	CoEnzyme and vitamins	CoEnzyme and vitamins	C20H28O3	633.419	316.204	10.754	2M+H	5.21177	0.5247	rp	66592-72-1	6438629	HMDB0006254	-	C16677	6179.93	6296.4	5592.88	6385.12	5907.62	6479.59	5276.3	6787.08	4968.52	7244.1	5472.28	8584.25	6256.48	5707.28	5262.26	5346.02	6039.02	7393.79	6887.16	5311.58	5609.2	5460.91	5600.2	5249.62	4338.74	6184.17	6542.72	7105.01	5705.69	5646.21	5327.68	5212.65	7076.93
T3_positive	12-(2,3-Dihydroxycyclopentyl)-2-dodecanone	Aldehyde,Ketones,Esters	Ketones	C17H32O3	136.112	284.235	10.8324	M+2H-CH2	10.3625	0.5478	rp	6626-62-6	245875	HMDB0031019	-	-	93393.2	83010.1	79621.4	84225.1	88075.3	25950.9	86016.5	25526.1	92128.8	96426	89319.6	125901	89676.6	76245.2	81821.2	86211.8	85381.1	90820.4	79569.9	24249.1	74710	83074.5	81548.2	72071.6	86532.8	79408.9	79963.8	96425.9	103850	67520.3	78912.2	71397.4	100938
T3_positive	Pergolide	Others	Medicine	C19H26N2S	315.186	314.182	8.7891	M+H	0.705915	0.8848	rp	66104-22-1	47811	HMDB0015317	-	C07425	2051.66	1919.14	1690.21	4994.28	1789.01	1086.27	1960.66	1117.76	3014.9	1907.89	4696.95	3120.89	1091.1	903.055	1967.2	2972.47	4025.26		955.513	4009.47	1590.04	1793.95	1992.12	3939	3233.39	3132.38	3610.38	5131.42	2336.17	2818.47	1648.42	1636.45	4870.04
T3_positive	Cyanate	Aldehyde,Ketones,Esters	Esters	CNO-	122.963	41.998	0.3925	2M+K	8.12779	0.6097	rp	661-20-1 | 71000-82-3	105034	-	-	-	5398.41	4701.85	4680.06	9202.89	8179.38	9193.59	7863.47	9278.62	8442.34	7937.48	7668.35	10974.1	8296.24	6839.72	10094.3	7488.87	7589.84	4597.2	8755.22	7247.28	5772.84	3847.49	8751.3	8028.93	7017.83	4122.12	7054.65	7714.69	5106.98	6902.03	6006.65	6474.93	7708.4
T3_positive	(-)-Hygrine	Alkaloids	Alkaloids	C8H15NO	210.11	141.115	9.9955	M+Na+HCOOH	0.625	0.9351	rp	65941-22-2	443144	-	-	-	3299.67	2072.51	3860.91	3421.49	2159.12	5289.17		1546.65	2395.58	3692.04	4090.06	3993.82	2328.12	2121.37	3524.69	7262.71	3978.46	5385.98	2014.55	5587.1	2614.61	7463.98	4025.75	7609.73	3740.48	3627.75	4231.12	5820.1	884.156	1960.44	4438.04	2149.99	13386.7
T3_positive	Glycyl-L-tyrosine	Amino acid and Its metabolites	Small Peptide	C11H14N2O4	283.058	238.095	1.3934	M-H+2Na	20.7186	0.5044	rp	658-79-7	92829	HMDB0028853	23813	-	8549.36	5690.22	6416.68	6271.35	6229.81	7202.84	5959.44	6827.29	6272.49	7255.05	8300.99	8953.83	7518.97	6911.3	7614.59	6879.27	7558.04	7200.64	6691.56	6613.15	6352.65	7469.66	6097.06	5650.68	6313.27	5395.61	6628.35	8401.18	6869.81	7639.38	6409.2	6599.73	8289.94
T3_positive	Nizoral	Heterocyclic compounds	Heterocyclic compounds	C26H28Cl2N4O4	531.151	530.149	7.8436	M+H	8.70398	0.7068	rp	65277-42-1	47576	HMDB0012242	-	-	2109.84	1552.09	2272.24	3279.17	2819.22	2208.09	2442.67	3958.02	2386.04	1395.8	689.598	5305.77	1609.87	2262.84	826.267	1327.28	2775.62	935.514	1896.92		3166.99	538.751		1102.02		1264.77	2183.84	2181.36	7068.58	1102.07	1516.31	1565.58	4315.27
T3_positive	Succinylacetoacetate	Aldehyde,Ketones,Esters	Esters	C8H10O6	315.075	202.048	0.4865	3M+H+Na	0.65475	0.7339	rp	65115-74-4	125181	HMDB0240258	-	-	5511.2	3806.25	5720.34	6995.71	3600.62	3509.24	6846.99	7750.82	3071.91	6643.73	2507.85	4240.99	4802.53	2875.66	4417.49	3063.4	6578.02	3394.55	3918.37	6712.34	3156.84	6056.68	5456.69	2691.51	3502.54	2462.15	2488.9	7441.46	4970.14	6084.68	5382.83	6382	4334.97
T3_positive	6-O-acetyl-beta-D-glucose	Carbohydrates and Its metabolites	Sugars	C8H14O7	245.069	222.074	7.1052	M+Na	13.375	0.6096	rp	64780-50-3	439780	-	-	C02655	5225.05	4377.69	4963.59	4984.06	4111.04	5419.54	4636.26	5582.42	4767.94	5650.75	4553.12	6812.52	5606.35	4403.71	4609.37	4974.31	5591.88	5519.73	4913.98	4211.77	4817.08	4675.84	5455.32	4187.76	4931.93	4520.97	5076.95	5993.1	5571.22	4983.58	4848.73	4183.19	5693.42
T3_positive	Bepridil	Benzene and substituted derivatives	Benzene and substituted derivatives	C24H34N2O	384.295	366.267	5.4562	M+NH4	14.3062	0.7155	rp	64706-54-3	2351	HMDB0015374	-	C06847	9106.74	8535.24	7649.22	7901.48	8557.78	8954.68	9523.8	8975.54	8831.96	10134.4	8469.36	11421.2	10150.9	6578.67	6999.36	8035.99	8134.37	9262.32	10367.4	7681.75	7315.18	8775.07	8111.62	8402.56	7897.37	7007.4	7468.69	9286.06	9083.72	8792.59	7338.62	6556.54	10548.4
T3_positive	Cetyl myristoleate	FA	Others	C30H58O2	489.402	450.444	11.3955	M+K	1.51251	0.7136	rp	64660-84-0	6443825	HMDB0038307	-	-	1956.81	559.636	487.383		911.626	4040.24	1340.1	3980.51	2536.15	1196.34	2557.98	1600.14	2132.86	627.966	3355.39	2538.79		1994.26	629.086	4055.16	887.957	4991.92	3376.38	2086.38	1623.46	906.366		2176.18	875.33	2177.23	2107.94	3781.72	4269.31
T3_positive	Oxprenolol	Benzene and substituted derivatives	Phenolics	C15H23NO3	266.173	265.168	5.8206	M+H	2.67053	0.9114	rp	6452-71-7	4631	HMDB0015520	-	-	15324.8	15498.3	22657.4	15415.7	16768.2	38888.1	16248.4	15494	18339.8	22212.8	21695.3	20118.9	19232.3	14547.8	22069.2	15802.9	17180.7	16967.6	20465.2	12564	14256.7	18731.7	24651.6	21337.9	14878.7	15195.1	21457	19409.8	17840	12511.5	13910.9	11676.7	29464.8
T3_positive	Altretamine	Alcohol and amines	Amines	C9H18N6	228.196	210.159	6.6808	M+NH4	7.61217	0.7075	rp	645-05-6	2123	HMDB0014631	-	-	33034.4	47726.1	51515.4	47139.4	38662.3	151690	45143.2	54599.8	40758.3	79160.1	60120.8	36628	34744.4	30942.7	65253.6	35575.9	34947.1	36294.3	52765.7	32984.5	30695.8	34836.5	67256.6	59375.8	32794.6	29832.5	36843.9	46000.9	33981.9	23848.2	26805.6	25678.8	70629.5
T3_positive	Glycoursodeoxycholic acid	Bile acids	Bile acids	C26H43NO5	432.309	449.314	8.6145	M+H-H2O	0.165964	0.7278	rp	64480-66-6	12310288	HMDB0000708	5676	-	2190.26	2222.07	1690.23	1697.85	2020.97	2438.32	2426.48	2639.85	2325.22	1968.69	1754.96	3041.16	1949.5	1484.9	2059.98	2267.79	1409.19	2274.62	1861.34	1415.62	706.551	1704.73	2135.43	1883.39	1754.85	1692	884.382	2493.29	2036.4	1744.52	2278.08	1284.42	2643.03
T3_positive	2-Tetradecenal	FA	Others	C14H26O	228.232	210.198	9.8532	M+NH4	0.322521	0.6125	rp	64461-99-0	5283366	HMDB0032525	-	-	4412.06	3990.09	4868.36	7234.78	3571.78	7144.5	3722.75	4953.07	6340.23	4719.53	6719.83	7313.53	4625.65	2789.16	3602.99	6539.87	4031.14	5430.88	4348.78	7025.26	3366.63	10107.1	3811.24	12197.2	4829.05	3822.06	4243.42	5757.69	4512.2	4326.97	5523.33	3181.87	13371.1
T3_positive	DL-2-Aminooctanoic acid	Organic acid and Its derivatives	Organic acid and Its derivatives	C8H17NO2	160.133	159.126	0.8623	M+H	1.61716	0.7761	rp	644-90-6	69522	HMDB0000991	5923	-	6179.85	7665.49	4490.19	5751.27	5531.73	10670	10046.9	6052.49	11430.3	6922.82	3466.06	8336.19	2038.17	3979.41	2537.52	2952.14	2329.26	3359.3	2793.43	2124.54	5593.69	7355.42	2835.67	3197.54	4310.14	7228.35	4970.77	6377.19	15709	7326.05	4413.48	2489.67	1793.83
T3_positive	8-[4,5-Dihydroxy-6-(hydroxymethyl)-3-(3,4,5-trihydroxy-6-methyloxan-2-yl)oxyoxan-2-yl]-5,7-dihydroxy-2-(4-methoxyphenyl)chromen-4-one	Benzene and substituted derivatives	Benzene and substituted derivatives	C28H32O14	615.162	592.179	11.1278	M+Na	13.2215	0.6249	rp	64271-10-9	45360149	HMDB0037540	-	-	8448.24	2480.51	962.552	666.154		822.117					6876.38	1018.41		1025.15	677.771					4511.85	7906.9		942.337	899.511			540.905	2114.86	780.02	1084.32	6157.9
T3_positive	Antheraxanthin	Heterocyclic compounds	Heterocyclic compounds	C40H56O3	584.438	584.423	10.7697	M+	24.725	0.6146	rp	640-03-9 | 68831-78-7 | 25494-44-4	5281223	-	-	C08579	12579.9	9970.37	11293.4	12065.5	10598.5	12484.3	9767.45	12222.9	12059.9	13145.2	10566.9	15627.1	12742.3	9904.63	9569.92	10060.6	13678.6	11928	13364.8	9834.25	9539.1	10365	10483.8	10547.3	9177.79	10163.6	8620.98	11165.5	11751.1	11209	11439.5	9581.55	12221.1
T3_positive	Tolbutamide	Benzene and substituted derivatives	Benzene and substituted derivatives	C12H18N2O3S	293.091	270.104	4.5882	M+Na	3.1191	0.7011	rp	64-77-7	5505	HMDB0015256	-	C07148	13451.4	10975.1	11236.7	11370.3	11036.3	12531.5	10786.5	13230.8	10636	12902.5	13011.9	15340.3	13042.2	10882.6	11649.7	12754.2	12439.1	13634.4	10783	9926.88	10529.9	12698.7	11172.3	11631.3	13247	11005.8	11175.4	15406.8	12875.8	12436.7	11447.6	12649.9	14556.7
T3_positive	Acetic acid	Organic acid and Its derivatives	Organic acid and Its derivatives	C2H4O2	61.0281	60.0211	0.4395	M+H	1.14471	0.7539	rp	64-19-7	176	HMDB0000042	3206	C00033	39345.6	27643.4	27544.3	30599.9	26602.7	40720.8	33467.1	46399.2	38476.4	29490	33549.9	46301.2	37843.6	24132.5	32849.8	31968.2	34058.9	20375.2	36846.9	30753.1	32700.8	31561.6	28575.4	29320	39477.5	25759	36601.4	23210.4	35711.8	58242.1	26475.5	55521	46661.3
T3_positive	3-Hexaprenyl-4,5-dihydroxybenzoic acid	Benzene and substituted derivatives	Benzene and substituted derivatives	C37H54O4	545.402	562.402	11.4267	M+H-H2O	5.79773	0.6357	rp	63975-40-6	5280760	HMDB0001063	5976	C05200	19890.1	15421	17306.9	15539.1	14670.5	18590.4	19881.2	20454.6	20417.1	14587.5	14828.1	25381.8	21908.4	14213.1	15255.7	17430.3	19963.3	20567.7	22161.2	20630.5	20567.5	18643.6	19376.8	23916.7	16489.4	18463.8	16237.5	24168.1	23419.8	19709.9	17693.9	16452.2	26220
T3_positive	Artemisinin	Heterocyclic compounds	Heterocyclic compounds	C15H22O5	329.16	282.147	10.4248	M+HCOO+2H	2.79135	0.7042	rp	63968-64-9	68827	-	532	C09538	307768	261806	263433	254776	240763	298954	264061	299205	275765	265276	241951	350110	265001	211075	219619	231217	239193	236820	270758	235896	201508	219556	207372	197705	220622	190241	218320	259838	262858	206665	204098	208254	283916
T3_positive	Shikimate-3-phosphate	Organic acid and Its derivatives	Organic acid and Its derivatives	C7H11O8P	301.031	254.019	1.3934	M+HCOO+2H	1	0.9233	rp	63959-45-5	121947	-	-	C03175	2723.19	2206.64	1104.99	2640.36	2030.2	2496.8	1968.68	2778.77	1435.57	2290.39	2602.4	2625.37	2392.2	2175.2	2541.94	1922.64	861.049	2498.48	2304.43	1440.44	2043.41	1208.18	2330.68	831.879	1647.22	2205.19	1814.37	2655.04	1438.94	1713.93	1549.9	1620.57	1778.15
T3_positive	Tricosane	Others	Hydrocarbon derivatives	C23H48	388.393	324.376	10.7352	M+CH3CN+Na	0.968622	0.5967	rp	638-67-5	12534	HMDB0061866	-	C17433	2224.93	2317.81	2088.73	2306.11	2117.88	2253.62	923.353	4914.2	1767.32	2210.03	2290.14	1919.25	3035.26	3447.31	5997.49	3278.14	8242.57	8559.92	1754.72	2645.71	5207.84	1988.15	10617.4	15217.1	2936.95	2508.09	7880.59	9374.77	4092.18	2839.25	3666.4	5422.28	11146.9
T3_positive	Stearaldehyde	FA	Others	C18H36O	310.311	268.277	8.1039	M+CH3CN+H	0.95	0.7926	rp	638-66-4	12533	HMDB0002384	-	C01838	269159	102648	116028	537703	172510	180939	372807	99703.6	143832	179465	261873	293244	177939	61834.3	149492	169941	214835	601443	227126	103824	385030	148914	238383	395168	545864	80609.4	222612	73022.5	575340	119177	165473	95928.2	43130.6
T3_positive	Caldariellaquinone	Aldehyde,Ketones,Esters	Ketones	C39H66O2S2	631.449	630.45	11.1456	M+H	14.3868	0.6339	rp	63693-26-5	194166	-	-	C20624	2767.23	4076.42	2279.67	3206.45	3425.17	3404.46	4630.08	2376.7	4520.29	2406.71	3015.64	6664.42	4109.08	3506.35	4929.43	2414.86	2823.05	2831.72	2592.78	1911.48	2143.43	3724.53	3440.22	2690.32	2469.66	2872.11	2234	3698.24	3868.89	2286.26	3073.78	3679.41	5858.59
T3_positive	Ala-Lys	Amino acid and Its metabolites	Small Peptide	C9H19N3O3	389.144	217.143	3.4003	M+CH3CN+Na	5.72538	0.7131	rp	6366-77-4	7016106	HMDB0028692	-	-	7916.7	6705.86	8775.4	6712.04	7039.54	7865.56	6957.45	10474.9	6632.9	8239.42	6165.99	8587.31	8237.05	5696.19	6452.2	10511	7308.88	8152.3	6502.17	7199.45	6251	7010.46	7223.35	5600.46	7031.29	6616.39	6786.7	11198.2	10605.6	8428.91	7602.77	5811.61	9287.39
T3_positive	6-Hydroxydopamine hydrobromide	Others	Medicine	C8H12BrNO3	296.014	249	1.3934	M+HCOO+2H	16.2852	0.5705	rp	636-00-0	176170	-	-	-	9378.41	6649.04	8581.13	7548.27	8229.58	9263.88	7219.07	10132.9	7461.47	10082.9	9687.45	11164.1	9047.13	6554.32	7619.84	8440.93	9126.88	9522.03	7474.27	8818.81	7287.75	9622.44	7737.98	8513.59	9460.05	8039.57	8402.31	10415.1	8760.76	9312.55	8379	8177.44	9507.87
T3_positive	2-Amino-4-chloro-6-nitrophenol	Benzene and substituted derivatives	Phenolics	C6H5ClN2O3	56.9647	187.999	1.2182	M+H-C5H8O4	0.3255	0.7419	rp	6358-08-3	4348294	-	-	-	8348.28	5423.5	14020.9	9144.43	6475.62	7334.74	4833.24	10708.3	6690.62	8667.1	11719.1	6859.63	6760.08	11844.4	6812.78	11977.7	9787.12	8868.92	7798.73	8617.38	7445.98	7432.23	6607.31	7224.27	7366.41	5704.38	12054.3	6908.38	6464.14	6395.69	5377.95	13192.7	4607.73
T3_positive	2-Thiophenesulfonamide	Alcohol and amines	Amines	C4H5NO2S2	364.925	162.976	1.3093	2M+K	22.3977	0.6131	rp	6339-87-3	72881	-	-	-	3903.75	2449.15	4043.06	3626.52	3123.71	2461.13	2098.51	4028.82	4397.32	5734.11	4094.79	4475.77	3849.56	3227.28	2992.31	4107.47	5240.79	4502.46	2726.22	4771.97	4274.83	3924.16	4401.29	2912.61	5321.36	3458.62	4795.15	4855.72	5377.99	4672.33	2716.42	4517.35	3704.26
T3_positive	Isorescinnamine, dihydro-	Alkaloids	Alkaloids	C35H44N2O9	654.332	636.305	11.1456	M+NH4	9.68775	0.8711	rp	6335-49-5	232430	-	85095	-	20218.1	25024.2	32148.4	37407.8	20855.1	29954	29807.2	26095	25644.1	22779.7	17867.2	47645.7	31037.4	26570.1	21373.4	19093.3	30413.1	21682.8	26242.8	15608.8	22992.4	17897.5	20866.7	18562.9	19468.4	20603.4	28304.8	34051.1	42492.4	27162.8	18040.3	20449.4	44856.3
T3_positive	(R*,S*)-4-[1-Ethyl-2-(4-fluorophenyl)butyl]phenol	Benzene and substituted derivatives	Benzene and substituted derivatives	C18H21FO	259.154	272.158	10.4248	M+H-CH2	23.391	0.6553	rp	6321-36-4	11954181	-	-	C15463	18832.1	16260.3	16609.1	15886.3	15370.2	18943.3	16748.9	19311.6	17592.5	16957.1	14557.5	22612.8	17571.9	13403.5	15001.5	14248.9	18289.9	16146.7	15540.4	17377.3	12722.8	13869.1	13845.5	13178.2	14879.5	11948	15328.4	23674	16224.6	13438.5	13975.7	12434.9	16849.8
T3_positive	2-(Morpholine-4-carbothioylsulfanyl)acetic acid	Organic acid and Its derivatives	Organic acid and Its derivatives	C7H11NO3S2	222.023	221.018	4.5882	M+H	4.91325	0.6411	rp	6317-17-5	237170	-	-	-	2475.08	1919.23	2275.25	1807.18	2099.71	2738.39	1901.82	2347.7	1839.25	2079.07	2381.43	3096.82	1924.77	2030.48	1742.96	2210.61	2205.43	2160.54	2121.65	1069.31	1674.4	2082.16	1760.51	1638.77	2263.09	1593.47	2096.49	2285.88	2056.14	2071.28	1506.43	2206.41	2537.7
T3_positive	Helveticoside	Heterocyclic compounds	Heterocyclic compounds	C29H42O9	268.153	534.283	8.4271	M+2H	7.70541	0.5901	rp	630-64-8	441860	-	-	C08869	12688.1	11916.6	11210.5	8022.84	8543.62	9901.53	8837.55	9960.38	8421.37	9817.42	11256.9	15319.9	9915.78	10590.8	8063.23	7820.86	8721.49	9216.46	10465.4	8260.63	7399.32	8348.23	8067.24	9999.34	9021.17	8149.39	8313.66	10367.3	10038.4	8905.66	8018.86	8018.2	11555.9
T3_positive	Cytidine-5'-monophosphate	Nucleotide and Its metabolites	Nucleotide and Its metabolites	C9H14N3O8P	324.059	323.052	0.878	M+H	2.13928	0.9525	rp	63-37-6	6131	HMDB0000095	-	C00055	6955.51	5095.74	4922.35	5029.92	2861.19	5205.41	5541.47	4497.71	6772.89	5558.41	5608.82	9012.98	4465.43	3479.91	5929.24	4553.6	3613.46	4366.47	5666.23	4686.09	6985	5581.64	8383.93	4670.87	5414.63	7147.46	5248.28	9410.3	10742.9	7713.19	6325.25	4003.42	7732.92
T3_positive	Sapropterin	Heterocyclic compounds	Heterocyclic compounds	C9H15N5O3	288.124	241.118	7.8117	M+HCOO+2H	13.8552	0.7915	rp	62989-33-7 | 17528-72-2 | 103130-44-5 | 27070-47-9	135398654	HMDB0000027	64878	C00272 | C16118	10791.1	10206.4	9421.61	9755.89	10487	11670.9	10310.1	11196.8	9961.98	12205.9	11227.8	13336.6	10125	9817.25	9621.6	10996.2	11176.5	12242.3	9717.74	10576.5	10201.7	10387.7	9792.54	10177.9	11171.8	9953.73	9967.69	12327.6	11739.3	11104.2	10143.5	10519	13487.6
T3_positive	Palmitaldehyde	Aldehyde,Ketones,Esters	Aldehydes	C16H32O	304.261	240.245	11.2083	M+CH3CN+Na	0.45	0.9734	rp	629-80-1	984	HMDB0001551	6317	C00517	20417.3	13622.1	9988.61	5963.29	16339.9	48562	3043.88	6871.6	41967.9	23832.5	29955.6	47651.8	10856.4	3169.05	12215.9	49563.7	14045.2	26182	7568.53	53287.6	9712.31	47924.6	17113.7	76884	13813.2	11215.9	10548.4	29170.3	6919.07	10417.1	13321.4	6479.22	62589.5
T3_positive	Palmitic amide	FA	Others	C16H33NO	511.519	255.256	10.9892	2M+H	1.86416	0.9497	rp	629-54-9	69421	HMDB0012273	-	-	4979.19	3609.61	3408.99	2263.38	3418.1	11347.4	1950.51		12206.7	4100.64	7180.56	11929.1	2489.78	1014.1	2382.48	11486.1	2225.46	5199.04	1422.9	12823.6	2293	15115.8	3263.47	31760.7	3200.11	2491.77	2614.44	7961.22	2365.91	2254.41	3186.68	969.491	28361.3
T3_positive	Diclomezine	Heterocyclic compounds	Heterocyclic compounds	C11H8Cl2N2O	338.967	254.001	0.3925	M+K+HCOOH	10.8932	0.6975	rp	62865-36-5	93341	-	-	C18458	6204.76	5031.09	4259.27	6972.54	6543.62	9044.89	6742.08	8429.41	5379.79	7002.18	5774.78	9966.56	5494.86	5522.9	6569.16	5804.99	7446.79	6237.82	6276.77	5497.27	5715.79	5595.41	5325.16	5904.37	5245.45	5507.42	4943.4	7266.44	6716.95	5208.86	6279.01	5605.82	9089.51
T3_positive	3-methyl-N-naphthalen-2-ylbutanamide	Benzene and substituted derivatives	Benzene and substituted derivatives	C15H17NO	210.129	227.131	2.4586	M+H-H2O	5.75358	0.7	rp	6286-27-7	222943	-	96371	-	140027	118394	137419	120320	125497	146196	128703	149970	132087	138720	133825	173349	134196	110811	124400	128709	125584	145335	133727	105194	124929	132497	121963	114686	135217	128755	119961	166326	136865	133330	120322	119222	158899
T3_positive	L-Homocystine	Amino acid and Its metabolites	Amino acids	C8H16N2O4S2	382.929	268.055	6.1107	M-2H+3K	3.375	0.6545	rp	626-72-2	439579	HMDB0000676	-	C01817	7035.44	5977.46	5837.66	6180.66	5678.98	7157.16	6477.96	7118.54	6912.48	6429.93	6496.81	8826.18	6884.47	5283.73	5744.36	5457.03	5547.61	6296.24	7150.2	5900.36	5549.43	5965.44	5521.87	7630.74	5733.3	5326.16	5948.32	6230.83	6295.41	5121.37	5526.29	5145.41	7995.26
T3_positive	N-Palmitoylsphingomyelin	SL	SM	C39H79N2O6P	771.575	702.568	11.2707	M+Na+HCOOH	15.952	0.6743	rp	6254-89-3	9939941	HMDB0010169	-	-	2495.99	2606.5	2884.94	2396.36	2629.44	2881.76	2917.55	2811	3085.56	3796.89	2152.65	4093.62	3626.16	2267.74	3210.97	2016.2	3116.01	2188.37	1811.8	1029.67	2313.58	1743.06	3096.86	1624.71	3507.08	2493.72	3302.34	3594.89	3181.99	3304.35	2444.58	2188.05	2792.57
T3_positive	Diethyl maleate	Aldehyde,Ketones,Esters	Esters	C8H12O4	257.042	172.074	4.6358	M+K+HCOOH	3.46215	0.6286	rp	623-91-6	5271566	HMDB0038601	-	-	2938.01	2078.41	1800.9	1751.71	1820.5	1557.72	1723.4	3348.08	2339.96	2147.74	3131.47	2970.13	1842.12	1614.84	3071.14	1776.52	2109.43	1512.08	3465.03	1909.43	2644.17	2319.19	1879.39	2577.09	2670.09	1385.2	1863.47	3394.17	2312.1	1521.12	1773.38	1261.73	1877.08
T3_positive	Choline	Tryptamines,Cholines,Pigments	Cholines	C5H14NO+	104.106	104.108	0.8162	M+	2.71395	0.9327	rp	62-49-7	305	HMDB0000097	56	C00114	2788.39	2954.63	2759.7	2384.03	2234.43	2557.93	2473.03	1949.85	4331.3	2596.45	2517.22	4873.84	2253.72	4081.99	3129.59	2931.03	4204.52	3936.8	2500.38	2647.59	2615.88	3248.67	3021.25	1997.68	2419.41	2700.98	2164.98	2679.7	3000.67	3003.84	3538.91	2812.42	1358.67
T3_positive	3-Chlorobenzamide	Benzene and substituted derivatives	Benzene and substituted derivatives	C7H6ClNO	348.99	155.014	1.2031	2M+K	4.91381	0.6236	rp	618-48-4	69254	-	-	-	33945.2	25141.2	45938.8	46040	44430.2	54213	25166.8	50735.4	27953.4	45718.5	33448.4	35960.2	46484.7	36657.5	29055.5	45486.7	33092.6	48429.2	41895.4	47648.3	38388.2	40228.3	37564.1	27221.2	27845.3	40013.1	42807.1	30022.4	30750.9	41027.2	41216.9	32745.2	44957.1
T3_positive	Arachidoyl glycine	Alcohol and amines	Amines	C22H43NO3	392.312	369.324	10.5331	M+Na	6.20196	0.7961	rp	617703-96-5	71433203	-	-	-	2692.51	2167.38	22479	4930.07	1265.93	9301.62		4247.64	556.447	6012.61	11589.1	2430.97	626.599	12392.6	20620.5	5874.84	41466.6	9152.95	4050.89	2314.52	4593.84	15094.4	12803.2	6756.54	1613.1	7265.16	6204.45	11134.1	665.518		5259.92	8778.4	8642.78
T3_positive	Ethyl pyruvate	Aldehyde,Ketones,Esters	Esters	C5H8O3	161.011	116.047	1.2031	M-H+2Na	18.5834	0.6509	rp	617-35-6	12041	HMDB0031643	-	-	8448.05	4041.92	11019.2	10167.3	5945.25	6918.39	3535.91	7949.96	3895.13	7667.23	8915.58	4731.69	6119.67	8914.44	6526.59	6565.29	9926.72	9053.95	4921.33	5401.63	7252.07	6683.43	4328.76	5939.4	6074.45	4737.83	8161.41	4706.92	3272.83	5826.6	3349.77	9394.45	3678.13
T3_positive	Aspartylglutamate	Amino acid and Its metabolites	Small Peptide	C9H14N2O7	304.115	262.08	7.1052	M+CH3CN+H	2.65787	0.7156	rp	6157-06-8	151403	-	23953	-	8981.32	7300.87	7852.89	7667.04	7792.01	8429.92	7574.42	8722.62	7729.91	8512.29	8235.43	10240.4	8620.88	7228.21	7595.13	8206.16	8618.01	8523.28	7534.31	7150.54	7781.52	7191.46	8063.68	7315.93	8369.58	7269.71	7736.74	9585.75	8359.69	7878.51	8355.24	7891.07	9832.05
T3_positive	1-Myristoyl-2-stearoyl-sn-glycero-3-phosphocholine	GP	PC	C40H80NO8P	734.568	733.562	11.4578	M+H	1.5756	0.9621	rp	61510-09-6	131150	HMDB0006727	-	-											15358.5	24059.3	13638.7	15027.4	38288.5	14459.3	15108.7	13837.1	10736.5	17223.9	16550.5	39959.3	11610.1	13876.4	37939.2	15263.2	13470.2	15686	12827.3	11246.6	9791.27	9283.91	8859.67
T3_positive	2-Hydroxybenzimidazole	Benzene and substituted derivatives	Benzene and substituted derivatives	C7H6N2O	173.012	134.048	1.2031	M+K	7.468	0.5942	rp	615-16-7 | 102976-62-5	11985	-	-	-	5592.64	2629.29	8965.5	4863.5	3089.43	4121.44	1847.44	4867.73	1603.67	4112.24	5793.3	3575.8	3256.55	4430.79	4853.52	5723.77	5318.6	5455.75	2914.07	4293.95	4107.64	6098.08	3566.01	3539.8	4183	3269.42	5779.39	3785.21	2233.62	3771.55	2261.39	6752.39	3375.13
T3_positive	Chimyl alcohol	GL	MG	C19H40O3	363.311	316.298	8.2003	M+HCOO+2H	0.842771	0.512	rp	6145-69-3 | 53584-29-5	72733	-	24090	-	36611.6	29977.5	30719.8	29949.1	28580.8	34244.6	28971.2	35370.5	29880.6	34601.2	32202.5	40355.4	33870.3	27709.4	29276.3	30522.3	30595.8	34731.6	28617.2	24856.3	27094.9	28899.7	30623.6	27657.8	31598.1	28904.3	29032	35083.5	33455.5	30363.6	29946.4	28477.1	36691.1
T3_positive	1,2-Ethylenediphosphonic acid	Organic acid and Its derivatives	Organic acid and Its derivatives	C2H8O6P2	274.955	189.98	1.3934	M+K+HCOOH	14.3837	0.6765	rp	6145-31-9	80247	HMDB0013233	-	-	4930.05	5669.74	5244.39	4078.24	4810.95	5766.2	5749.02	5007.9	5698.25	5688.45	4029.45	8908.62	6823.16	3909.84	5667.44	5154.93	4108.54	4499.12	4527.48	3461.77	5680.23	5112.06	6373.16	5063.13	5117.81	5475.36	3652.4	6077.94	6486.69	4814.11	6492.02	3927.76	6763.12
T3_positive	Dimepiperate	Benzene and substituted derivatives	Benzene and substituted derivatives	C15H21NOS	327.154	263.134	9.1057	M+CH3CN+Na	6.95633	0.6728	rp	61432-55-1	91679	-	-	-	3708.39	4654.82	2929.95	3298.37	2098.49	4017.72	3093.43	3243.74	3650.46	2962.3	2933.24	6301.45	2898.85	2417.45	2145.6	2742.99	3902.36	3492.48	3286.93	3183.06	2185.07	2612.08	3724.47	3911.57	4491.87	3330.72	3207.08	2802.5	3804.39	2649.68	2529.33	2937.89	4396.35
T3_positive	Benzoylthiourea	Benzene and substituted derivatives	Benzene and substituted derivatives	C8H8N2OS	225.009	180.036	0.6442	M-H+2Na	3.15068	0.7049	rp	614-23-3	2735473	-	96310	-	699.037	1627.95		776.58	548.718	1508.6	1628.71		2151.36		747.876	2973.5	1656.76	1646.27	1074.08	975.852		1603.76	1088.36		1441.33	2335.61	1500.75	1199.35	1325.16	2517.69	2291.25		2839.63	2091.05	1765.04
T3_positive	D-Ribose	Alcohol and amines	Alcohols	C5H10O5	189.007	150.053	1.2191	M+K	23.05	0.5532	rp	613-83-2	5779	HMDB0000283	313	C00121	6461.39	4933.51	5758.28	9428.57	4050.88	5290.37	2298.02	5463.58	3367.01	7276.62	4787.27	3399.76	4097.28	3993.36	4078.61	5260.01	7038.2	5831.42	4004.09	5892.23	6008.76	3639.78	4991.28	8607.76	4596.15	4435.74	9159.6	5829.84	3827.06	4331.45	3209.48	4388.71	5122.67
T3_positive	PE(18:0/20:4(5Z,8Z,11Z,14Z))	Others	Others	C43H78NO8P	740.521	767.547	9.7033	M+H-C2H4	3.24956	0.675	rp	61216-62-4	5289133	HMDB0009003	-	-	5537.34	7923.58	40953.5	77211.2	84168.4	61696.4	38259.1	53987.4	101970	110154	46436.2	110343	93751.9	80834.2	65043.9	30158.9	53366	60830.1	87148.9	64452.2	52715.4	33576.4	35712.5	85880	42165.2	23862.1	34068	94553.6	116353	85933.9	77265.6	51940.4	81935.6
T3_positive	2-(Dipentylamino)-2-(hydroxymethyl)propane-1,3-diol	Alcohol and amines	Alcohols	C14H31NO3	262.238	261.23	4.3663	M+H	0.985	0.726	rp	61206-64-2	17386510	-	-	-	3983.01	5871.44	9719.36	10609	4469.44	5646.15	7232.19	4591.62	8429.68	5039.73	4320.57	12503.4	5730.75	7876.2	4399.89	3116.46	8429.38	2901.82	4607.05	2724.26	9575.61	3474.57	3926.07	2545.95	2777.19	3203.08	7909.27	11712.8	8440.07	3666.42	4525.34	3768.63	12250.5
T3_positive	Paraxanthine	Nucleotide and Its metabolites	Nucleotide and Its metabolites	C7H8N4O2	198.098	180.065	3.1319	M+NH4	1.04862	0.6539	rp	611-59-6	4687	HMDB0001860	1457	C13747	162466	133362	138493	144004	135311	145934	130854	149327	149728	165964	134568	171428	125205	107123	125523	137847	149078	171294	147538	106817	125885	152787	145971	154169	150349	127712	127922	178717	150324	142735	142029	146649	183710
T3_positive	Tectoridin	Flavonoids	Flavonoid	C22H22O11	501.086	462.116	10.8005	M+K	10.7366	0.6675	rp	611-40-5	5281810	-	-	-	698.078	797.288	1049.63	728.708	1184.51	1518.93	626.132	1214.3	1872.22	891.371	557.95	1753.22	1131.9	1162.01	1256.98	999.846	1201.69	1202.64	1673.16	1896.62	801.232	1517.88	1108.44	548.333	1361.97	1366.64	985.2	1772.56	1535.29	1116.27	590.211	1158.29	1807.79
T3_positive	Noralfentanil	Benzene and substituted derivatives	Benzene and substituted derivatives	C16H24N2O2	299.183	276.184	5.7044	M+Na	24.1216	0.6894	rp	61086-18-8	162172	HMDB0061010	-	-	5735.82	2934.15	13990.9	2302.84	3344.27	8870.96	8808.96	1472.69	8456.44	5162.6	3729.25	8975.94	11994	2489.82	3799.4	3914.82	7569.84	6254.7	6302.59	6444.59	2008.45	9692.04	5862.05	6187.75	19157.3	4642.41	7472.95	4199.48	6600.37	7499.48	6292.3	5294.87	9114.62
T3_positive	N-Methyltryptamine	Tryptamines,Cholines,Pigments	Tryptamines	C11H14N2	241.068	174.116	4.6518	M-2H+3Na	2	0.8668	rp	61-49-4	6088	HMDB0004370	7057	C06213	36883.1	31694.7	33697.4	35226	35284.7	37732.5	34725.1	38116	38634.2	36989.2	34425.3	47722.4	39184.1	31988.5	32047.5	35692.5	37539.6	38407.1	39920.7	36294.5	32758.9	34659.9	35299.8	31878.3	35509.8	30391.1	23937.8	40111	40867.6	34224.6	34210.8	32516.9	47851.4
T3_positive	Adenosine monophosphate	Nucleotide and Its metabolites	Nucleotide and Its metabolites	C10H14N5O7P	348.07	347.063	1.3934	M+H	1.05671	0.9283	rp	61-19-8	6083	HMDB0000045	5111	C00020	37867.6	107630	38424.1	30311.5	37950.4	62197.5	71098.3	36417	82346.7	42401.5	32358.3	178012	50572.2	27428.6	44164	37700.5	24134.8	33159.6	38204.5	27956.7	45617.9	39771.9	59692	32877.4	41215.6	56519.5	38799.5	64638.3	115207	42090	54001.7	19072.6	84238.1
T3_positive	Acepromazine	Heterocyclic compounds	Heterocyclic compounds	C19H22N2OS	327.152	326.145	1.4724	M+H	2.17105	0.7329	rp	61-00-7	6077	HMDB0015552	-	-	15011.2	12715.6	12486.8	13433.9	13834	15915.9	16549.8	15976.2	16353.8	15211.4	14786.3	21021.8	16214.3	11337.7	13144.1	13415.2	13051.1	13105.3	14159.8	14286.9	12920.3	14296.8	14280.9	12509.4	14475.2	13666	12727.1	19101.5	18820.6	13872.1	13729	13022	20985.1
T3_positive	2-Hexadecanoylthio-1-ethylphosphorylcholine	Organic acid and Its derivatives	Phosphoric acids	C23H48NO5PS	482.315	481.299	8.4271	M+H	17.4942	0.8479	rp	60793-01-3	194114	-	44943	-	22936.8	18538.7	20630.5	21236.6	20100.2	22980.5	23023.6	23675.3	23340	23191.4	21889	28224.6	23318.6	18951	19370.9	21660.2	23302.7	23126.5	20779.1	21005.6	20140.3	22220.6	21885	19481.1	22747.2	19383.4	20281.2	25687.7	26320.2	21615.7	22166	21326.7	30662.4
T3_positive	Pro-Air	Aldehyde,Ketones,Esters	Ketones	C16H22N2O3	273.168	290.163	4.1921	M+H-H2O	23.3031	0.8326	rp	60443-17-6 | 72332-33-3	4916	HMDB0015453	44346	-	60062.8	58258.5	59882.1	50169.1	51714.9	83544	88759.6	52346.2	73966.9	74251.4	52840.3	90716.2	90274.7	41632	47854.8	52572.1	57256.9	55989.2	70126.9	56197.1	43446.5	79092.7	69153.3	61118.6	65558.1	51792.2	60702.8	67176.1	54049.4	57323.7	64143.5	49160.3	86306.7
T3_positive	4,8-Secosenecionan-8,11,16-trione, 15,20-dihydro-12-(acetyloxy)-20-chloro-15-hydroxy-4-methyl-	Carbohydrates and Its metabolites	Carbohydrates and Its metabolites	C21H30ClNO8	498.128	459.166	7.8436	M+K	6.54487	0.6105	rp	60367-00-2	6441893	-	-	-	1404.05	862.106	943.602	2105.66	1800.6	1301.85	1943.8	2556.22	1317.33	1056.77	756.046	3211.45	1286.2	1538.1	526.639	696.889	1707.19		1206.38		2241.84	649.957	575.231	1026.59		1072.09	1164.43	1595.35	3519.35	832.722	742.159	786.479	2872.27
T3_positive	D-Homocysteine	Amino acid and Its metabolites	Amino acids	C4H9NO2S	153.077	135.035	1.2172	M+NH4	10.2017	0.7481	rp	6027-14-1 | 454-28-4	134603	HMDB0000742	-	-	26156.6	14118.8	20369.4	20476.4	19582.9	16408.7	17680.3	29033.6	12402.4	30174.8	19101.6	18579.9	18614.3	17017.2	21585	23205.2	26946	17587.5	14255.8	19822.2	15447.3	27463.7	15170	25459.3	23053.2	13752.7	16863.4	16645.6	23212.8	15535.6	13930.8	23137.4	13670.5
T3_positive	N-[2-(2-fluorophenyl)-1,3-benzoxazol-5-yl]-2,3-dihydro-1,4-benzodioxine-6-carboxamide	Alcohol and amines	Amines	C22H15FN2O4	391.109	390.102	9.7429	M+H	1.03675	0.7247	rp	6021-39-2	3237758	-	-	-	1986.09	2342.27	2382.81	2291.08	2401.51	2716.58	2900.35	2589.02	3226.14	2408.41	2089.46	3270.2	2343.66	2058.91	2439.94	2225.35	2463.1	2663.69	3119.35	3253.3	2363.25	3207.78	2110.74	2285.9	2680.67	2607.22	2229.48	3162.94	2670.82	2547.6	2509.4	2133.83	3549.81
T3_positive	Gabapentin	Amino acid and Its metabolites	Amino acid derivatives	C9H17NO2	172.133	171.126	9.5642	M+H	4.82225	0.6429	rp	60142-96-3	3446	HMDB0005015	2989	-	1457.04	1083.09	1618.81	1128.87	951.227	2630.93		790.989	1280.16	2036.61	2598.22	1660.97	1413.42	923.863	1353.32	3453.33	1105.07	1235.7	926.248	3129.3	1218.47	3644.37	1242.36	6162.07	1758.51	863.939	923.431	3287.98	1281.75	922.368	2102.63	1063.85	5704.7
T3_positive	Ercalcitriol	CoEnzyme and vitamins	CoEnzyme and vitamins	C28H44O3	428.333	428.329	6.2989	M+	2.74423	0.6018	rp	60133-18-8	9547243	HMDB0006225	-	-	1320.12	2927.53	4250.27	5868.31	1898.71	3849.36	3879.74	1648.39	4217.66	2017.26		6109.54	3875.06	3823.67	1273.71	1500.02	3653.64	1889.48	1517.81		4371.11		1270.18		1367.24	1451.9	3959	2592.44	4626.52	1757.02	2197.55	1276.91	5599.53
T3_positive	1H,3H-Thieno[3,4-c]furan-1,3-dione	Aldehyde,Ketones,Esters	Ketones	C6H2O3S	154.977	153.972	1.2684	M+H	11.1617	0.5362	rp	6007-85-8	315608	-	-	-	12846.6	9623.75	12595.9	11341.5	12277.1	13879.6	10986.8	15394	8839.77	14577.2	11777.2	12081.2	10458.9	8223.22	11823.1	10057	27536.8	11807.1	6350.76	9917.4	9390.58	9813.34	15483.9	15358.3	11681	9058.53	10676.7	10125.3	12274.4	7793.86	8389.4	10180.6	13002.8
T3_positive	Glabrone	Flavonoids	Isoflavones	C20H16O5	337.105	336.1	8.3456	M+H	2.83044	0.7794	rp	60008-02-8	5317652	HMDB0029533	-	-	69244.5	55194.7	58939.8	62416.3	57695.5	68788.2	61546.9	67926.7	65377.2	66393	64343.8	88593.5	67619.5	54601.9	61253.4	63064.7	65456.8	68350.1	74328.6	58918.7	55629.3	58367.3	62254	57983.6	63372.5	56456.9	59284.1	72369	73606.6	60102.6	59167.5	54552.1	79924.7
T3_positive	Linoleic acid	FA	FFA	C18H32O2	263.237	280.24	10.502	M+H-H2O	0.575	0.9294	rp	60-33-3	5280450	HMDB0000673	191	C01595	13742.8	8247.25	8811.32	5872.55	9343.78	26735.1	1474.16	5161.52	24139.4	12473.9	18019.6	21589.2	5621.42	3371.18	6595.02	23272.9	10889	14769.2	5380.81	33314.9	8034.84	27337.6	10606	46282.7	6640.69	6824.32	7389.7	14706.1	3368.63	6630.62	7656.1	3428.88	30416.3
T3_positive	Aminocaproic acid	Amino acid and Its metabolites	Amino acid derivatives	C6H13NO2	132.102	131.095	0.8623	M+H	0.92825	0.7273	rp	60-32-2	564	HMDB0001901	-	C02378		507.68	862.52	566.687	627.597	723.792	819.069	742.375	1418.68	981.576	1849.85	910.982	796.535	1975.98	1554.72	2026.53	3166.3	2118.58	1884.36	933.376	1237.3	1552.99	1163.05	1167.19	983.851	1194.84	1301.82	1022.88	770.055	609.693	1089.6	3800.32	1073.12
T3_positive	Creatinine	Organic acid and Its derivatives	Organic acid and Its derivatives	C4H7N3O	114.063	113.059	1.2684	M+H	8.15134	0.7479	rp	60-27-5	588	HMDB0000562	8	C00791	23731	18914.4	22358.9	20723.2	19368.5	22364	18717.4	22903.7	20573.1	23663.6	23610.1	26827.5	22796	18649.2	20016.9	22535.9	22382	23248.4	19527.5	20535.7	18681.1	21127.6	21286.8	19955.5	21309	18722.6	20381.5	25535	24493.9	19665.6	20256.1	22031.8	26059
T3_positive	L-Tyrosine	Amino acid and Its metabolites	Amino acids	C9H11NO3	226.044	181.074	4.5882	M-H+2Na	2.04578	0.7201	rp	60-18-4	6057	HMDB0000158	34	C00082	32421.4	24977.6	29392.3	27475.8	26881.3	29983.8	26522.1	31120.6	26063.1	31706.3	30892.5	36560.4	28073.8	26184.6	27699.2	30202.8	31316.3	30812.3	27389.3	23555.1	26594.3	29763.6	26096.2	27320.5	29079.6	26054	26972	33250.4	28974.8	26133	26922.7	29141.6	31958.3
T3_positive	Lactaldehyde	Aldehyde,Ketones,Esters	Aldehydes	C3H6O2	158.996	74.0368	1.2516	M+K+HCOOH	22.525	0.7539	rp	598-35-6	439231	HMDB0003052	3214	C00424	210296	190726	207566	191332	165367	181468	183005	195909	157771	197308	203008	275739	169652	177333	164318	235244	211232	198327	183971	315571	177606	175744	159945	200772	182658	200574	182087	236633	222527	160464	192492	194519	189116
T3_positive	Diethyl hydrogen phosphate	Aldehyde,Ketones,Esters	Esters	C4H11O4P	239.004	154.04	1.315	M+K+HCOOH	3.08766	0.7194	rp	598-02-7	654	HMDB0012209	-	C06608	7673.16	3941.81	6578.21	5000.94	6500.48	7079.85	6876.26	6531.03	6458.3	5357.39	7147.22	5632.85	6087.22	4655.44	6556.41	4546.07	7700.99	5188.55	7569.9	4916.66	4088.62	5834.97	4604.6	6646.33	9136.46	5642.94	4686.38	8157.34	8371.78	9035.59	4381.98	8770.61	7632.07
T3_positive	Zearalanone	Aldehyde,Ketones,Esters	Ketones	C18H24O5	275.163	320.162	10.3152	M+H-HCOOH	0.935	0.7272	rp	5975-78-0	108003	-	-	-	12462.1	31832.6	26246.4	28917.5	26546.5	28662.5	29539.7	33058.6	26474.3	26505.9	25984.7	36211.5	26250.5	23614.3	22555.6	23738	23920.4	26030.9	21302.6	25411.3	20597	23783.9	20520.3	19823.5	25902.7	19368.3	22862.5	30605.9	9760.03	23045.4	21520.4	21159.3	29504.2
T3_positive	Citalopram	Benzene and substituted derivatives	Benzene and substituted derivatives	C20H21FN2O	347.154	324.164	2.9641	M+Na	2.775	0.8855	rp	59729-33-8	2771	HMDB0005038	1781	C07572	3456.42	3060.4	2834.21	3149.31	3134.75	3699.94	3172.68	3993.19	3614.38	3074.79	3148.74	3442.84	3186.49	2959.56	2828.35	2842.72	3285.83	3040.08	3366.15	2563.62	3418.44	3006.72	2653.59	2886.79	2632	2804.72	2673.69	4260.67	3160	2667.83	2867.2	3044.57	3628.26
T3_positive	Eudistomin N	Heterocyclic compounds	Heterocyclic compounds	C11H7BrN2	492.96	245.979	0.7537	2M+H	8.68274	0.7025	rp	59444-69-8	162883	-	-	C17169	47285.1	36996.1	50560.4	50282.6	27577.8	20239.8	17729.2	46556.2	15611.4	44610.9	45164.2	50788.9	42622.5	43343.4	33975.5	46691.3	54702.6	48910.5	40666	44266.5	45859	41700.7	36942.4	37026.9	40488.9	35573.9	45022.3	25356.6	36489.9	31598.9	32865.4	26585.1	41860.1
T3_positive	alpha-Hydroxyisobutyric acid	Organic acid and Its derivatives	Organic acid and Its derivatives	C4H8O3	226.128	104.047	5.3925	2M+NH4	0.788959	0.722	rp	594-61-6	11671	HMDB0000729	3750	-	13604.9	13031.5	13797.8	14317	12718.8	13947.8	13306.9	16075	13296	15423.3	15249	18022.5	14592.7	11702.2	12739.6	13910	15649.8	15394.3	14157.8	12217.5	13057.7	14837.1	14514.8	13026	14700.3	12355.3	13794.4	16649.3	15464	13989.7	13119.4	13776.7	16199.7
T3_positive	Alizapride hydrochloride	Others	Medicine	C16H22ClN5O2	390.112	351.146	9.7429	M+K	0.507	0.7375	rp	59338-87-3	135497066	-	-	-	3267.6	3243.12	3079.34	3117.66	2947.4	4045.96	3742.87	3695.14	4030.92	3472.91	2823.83	4914.39	3418.1	2947.88	3231.27	2976.7	3084.79	3544.49	4030.85	4776.71	3106.5	3965.22	3053.82	3120.43	3511.48	3197.11	3021.07	4054.98	3541.22	3581.74	3584.77	3179.91	5213.81
T3_positive	Isoeugenol	Benzene and substituted derivatives	Phenolics	C10H12O2	209.06	164.084	7.466	M-H+2Na	11.6404	0.6068	rp	5932-68-3	853433	HMDB0005802	-	C10469	31834.6	24468.3	25275.6	24879.1	26459.5	30954.6	28299.1	29935.7	31039.5	30862.1	24409.5	40183.6	29030.1	24532.8	25813.7	25112.9	26785.6	28972.9	37743.4	26860.5	24270.6	24799.5	25043.6	25069.9	27075.1	24118.8	26338.5	32473.5	32103.7	26837.9	22334.6	23213.6	37490.2
T3_positive	Lauryl glucoside	Carbohydrates and Its metabolites	Carbohydrates and Its metabolites	C18H36O6	371.231	348.251	7.2169	M+Na	1.76207	0.8089	rp	59122-55-3 | 85618-22-0	93321	-	34493	C16041	1503.97	2596.22	2579.22	1223.3	3491.62	3157.54	2231.77	3421.86	3955.67	662.109	1105.87	2162.65	4196.77	1741.71	1342.44	3185.9	1642.06	3562.91	1426.36	3075.16	1631.91	2060.52	3204.94	2394.72	676.026	2212.71	2305.13	1543.06	4213.62	984.647	2598.61	616.541	1865.48
T3_positive	Misoprostol	FA	Oxidized lipids	C22H38O5	421.233	382.272	10.5566	M+K	7.31125	0.5969	rp	59122-46-2	5282381	HMDB0015064	-	-	12530.7	9226.95	11022.8	12954	12131	12581.6	11339.7	11487.9	12471.6	12924.4	11599	16707.7	12222.2	10452.9	9341.68	9189.9	12783.7	11393.1	11439.4	11970.4	8964.52	10076.1	9526.98	9878.16	10535.1	9712.3	10914.5	11039.7	9260.53	10785.3	9483.99	10347.6	15676.5
T3_positive	4-Pentenoic acid	Organic acid and Its derivatives	Organic acid and Its derivatives	C5H8O2	201.109	100.052	2.7803	2M+H	6.98938	0.6596	rp	591-80-0	61138	HMDB0031602	-	-	12373.5	4780.79	10492.7	8592.87	10912	13448.1	14582.6	8442.62	13134.3	8361.39	10222.2	9239.12	11180.4	6195.15	8376.97	8952.91	10944.7	12340.9	11277.4	7237.76	3648.33	13856.1	11500.8	6445.78	8788.51	11100.3	10832.1	12844.9	8905.61	7323.23	7719.77	9455.23	9955.58
T3_positive	Ingenol 3,20-dibenzoate	Benzene and substituted derivatives	Benzene and substituted derivatives	C34H36O7	513.266	556.246	8.2003	M+H-CO2	0.186428	0.7454	rp	59086-90-7	442043	-	-	C09113	6961.55	6311.1	6030.19	6052.82	5535.12	6728.26	5793.17	6693.8	6408.76	6463.95	6185.69	8149.57	6791.31	5952.02	6319.02	6139.56	6203.37	6890.7	5785.98	5436.58	5163.77	6020	6698.22	5273.41	6750.42	6086.82	6236.17	6977.78	6989.56	4048.86	5963.57	6153.24	8163.47
T3_positive	Decarbamoylsaxitoxin	Heterocyclic compounds	Heterocyclic compounds	C9H16N6O3	229.141	256.128	11.0833	M+H-CO	0.97125	0.7263	rp	58911-04-9	21117969	HMDB0038319	-	C20021	9822.07	9394.57	8858.04	7152.53	10350	9875.02	14835.1	8183.76	10250.1	10909.6	9168.08	14586.5	14058.1	9604.33	9710.62	9670.07	3883.14	10190.4	8085.32	6778	7918.47	8138.46	10452.8	7654.7	10824.8	9063.29	7792.15	10207.1	11221.3	9495.2	4691.42	11052.9	13017.2
T3_positive	(4R,6R)-6-[2-[(1S,2S,8aR)-2-methyl-1,2,6,7,8,8a-hexahydronaphthalen-1-yl]ethyl]-4-hydroxyoxan-2-one	Aldehyde,Ketones,Esters	Ketones	C18H26O3	275.164	290.188	11.3955	M+H-CH4	12.013	0.5242	rp	58889-18-2	173650	-	-	-	16148.5	7378.42	6375.87	6192.01	8717.86	7910.53	6970.73	15686.9	5900.1	8928.35	13276.8	9293.39	7267.35	6310.76	3920.06	5468.45	7082.97	6635.34	5694.07	5135.37	5435.58	4542.7	12408.4	5195.98	5546.41	4575.29	6495.53	7734.34	8217.25	6693.78	6259	5371.38	6692.2
T3_positive	Unii-WN080Z1OL0	Terpenoids	Ditepenoids	C36H38O8	599.267	598.257	8.2472	M+H	4.87273	0.6713	rp	58821-95-7	76972186	-	-	-	3187.66	2460.03	2801.9	2806.45	2851.45	2930.64	3762.49	3061.92	3297.26	3229.53	2957.76	3831.92	2929.4	2570.01	3270.47	3156.18	3187.69	3617.18	3944.61	2877.26	2853.75	3121.33	2435.22	3155.85	2938.73	2821.25	3330.51	3434.4	3020.6	2959.03	2590.55	2614.98	3745.87
T3_positive	O,O-Diethyl hydrogen thiophosphate	Aldehyde,Ketones,Esters	Esters	C4H11O3PS	214.988	170.017	0.4992	M-H+2Na	0.422776	0.8343	rp	5871-17-0	655	HMDB0001460	6256	C06607	97329	81590.2	156805	87993.9	79653.5	112334	174356	99246.1	91513.2	86384.9	88793.2	126100	104358	148195	165998	85044.3	90854.5	100553	72795.2	86522.3	78788.8	80065.6	81324	76381.2	98469.8	155113	98280.1	95767.1	207634	80563	151196	78116.2	116907
T3_positive	Dihydrokavain	Benzene and substituted derivatives	Benzene and substituted derivatives	C14H16O3	232.11	232.11	2.4596	M+	2.73111	0.7032	rp	587-63-3	98356	HMDB0029504	-	-	9664.61	8327.21	8453.14	7999.11	8526.91	9794.52	8889.36	10007.6	9508.51	9327.6	9034.2	12918.6	9115.54	7343.68	8419.39	8260.22	8604.82	9686.9	9588.74	6777.18	8136.86	8891.7	8186.86	7752.89	8447.43	8580.42	7640.55	10859.7	9851.77	9038.61	8250.79	7824.49	11564.6
T3_positive	(2S,3R)-tert-Butyl 2-amino-3-(tert-butoxy)butanoate	Amino acid and Its metabolites	Amino acid derivatives	C12H25NO3	232.19	231.183	6.0054	M+H	1.1095	0.723	rp	5854-78-4	7018832	-	-	-	1250.42	2041.89	954.39	792.324	1261.35	8250.64	3333.61	3834.04	2985.02	4520.69	3616.55	1912.42	2374.8	824.506	2345.23	2207.06		989.085	3608.41	1087.16	714.554	932.421	2640.8	2724.19	2090.66	609.853	765.091	2235.39	2259.37	1319.46	587.751	615.755	3192.87
T3_positive	cis-Aconitic acid	Organic acid and Its derivatives	Organic acid and Its derivatives	C6H6O6	197	174.016	1.3385	M+Na	13.6	0.6625	rp	585-84-2	643757	HMDB0000072	5130	C00417	15567.6	17027	10917.9	11634	15031.2	10655.3	28870.7	18871.5	12498.4	12944.6	17829.5	14475.7	16993.8	12259.5	17340	16969.8	11691.6	10241.5	8768.86	7634.79	12451.6	8107.88	13225	6063.72	10821.4	15182.3	11545.4	18567.1	12751.1	7476.84	11938.1	13466	18538.1
T3_positive	D-Erythrose	Carbohydrates and Its metabolites	Sugars	C4H8O4	196.952	120.042	1.1715	M-H+2K	23.8514	0.5695	rp	583-50-6 | 1758-51-6	94176	HMDB0002649	-	C01796	748196	664568	689242	676389	639173	749456	691366	750778	651374	781451	696974	880591	719841	612172	618907	708570	716167	795770	711203	699864	697070	557756	406759	460226	551222	608577	432654	549209	620892	529676	895787	817185	943897
T3_positive	Gingerol	Benzene and substituted derivatives	Phenolics	C17H26O4	339.155	294.183	7.265	M-H+2Na	0.975	0.9984	rp	58253-27-3	3473	HMDB0005783	-	C10462	2939.24	2410.69	3083.29	2612.04	2857.18	2377.81	2688.43	3094.62	2938.22	1879.54	2309.36	3029.22	3006.32	1805.74	2253.35	1900.16	2968.58	2513.41	2647.34	2343.9	1676.05	3085.96	3931.35	1994.86	2967.61	2201.53	1929.75	3763.82	2854.41	1607.96	2285.32	2508.98	3635.71
T3_positive	5,6-Dimethylbenzimidazole	Benzene and substituted derivatives	Benzene and substituted derivatives	C9H10N2	193.102	146.084	2.4596	M+HCOO+2H	11.7593	0.7012	rp	582-60-5	675	HMDB0003701	-	C03114	115076	97080.3	112689	96108.6	103489	121399	104924	122578	108260	114060	109665	141576	111166	90645.1	101795	105100	103405	119736	108917	87721	103503	109039	100403	93947.8	112934	105643	97161.3	137856	112656	109354	99186.5	98042.2	131357
T3_positive	5,7-Dihydroxy-2-(4-hydroxy-3-methoxy-phenyl)-3,6,8-trimethoxy-chromen-4-one	Aldehyde,Ketones,Esters	Ketones	C19H18O9	413.091	390.095	9.7429	M+Na	10.8052	0.7221	rp	58130-91-9	5386959	HMDB0136142	-	-	3720.25	3190.56	2783.54	3088.3	3227.64	4170.76	3550.02	3678.98	4148.15	3432.28	2855.46	4751.98	3280.44	2735.85	3289.81	2649.55	3186.82	3423.28	4028.54	4221.72	3126.98	3896	2854.61	3134.07	3614	3587.99	2903.24	3859.53	3337.95	3400.32	3847.74	3083.22	4984.16
T3_positive	Cotylenin F	Heterocyclic compounds	Heterocyclic compounds	C33H54O11	649.349	626.367	10.6434	M+Na	4.17138	0.6559	rp	58045-03-7	11953923	-	-	C09078	4035.1	3564.3	3499.97	2825.94	3058.12	4129.68	2909.84	3843.35	3932.58	3635.29	3152.99	4927.38	3722.78	3331.17	2979.64	3016.24	3351.22	3459.49	3278.39	3226.32	2561.49	3118.69	3592.15	2811.61	3634.28	2795.19	3375.17	4308.48	4706.65	2929.48	3307.06	2951.16	4704.03
T3_positive	3-Aminoquinoline	Heterocyclic compounds	Heterocyclic compounds	C9H8N2	239.089	144.069	9.6748	3M+2Na	1.87075	0.7054	rp	580-17-6	11375	HMDB36827	4108	-	182662	122659	187415	203112	138029	188665	148429	176068	234744	194919	160870	285736	220499	827008	924769	1.50056e+06	186731	177147	25180.4	920769	148660	154460	193056	508969	193882	182836	582784	963323	211520	197167	160777	473488	1.80455e+06
T3_positive	Uridine-5'-diphosphate	Nucleotide and Its metabolites	Nucleotide and Its metabolites	C9H14N2O12P2	830.994	404.002	0.7231	2M+Na	0.0486339	0.5244	rp	58-98-0	6031	HMDB0000295	-	C00015	19248.7	14743.2	26102.8	18381.8	20151.7	29093.2	23448.8	19198.9	25473.5	21862.5	18440.9	34065.3	24160.9	17438	21886.6	19059.2	20464.5	26628.4	23154.9	17608.1	16635.4	16403.8	16784.1	16465.5	26461.3	14734	19202.5	25820.4	26190.8	18814.9	22275.7	25026.3	33571.8
T3_positive	alpha-Tocopherol acetate	CoEnzyme and vitamins	CoEnzyme and vitamins	C31H52O3	495.387	472.392	10.3623	M+Na	8.85112	0.5619	rp	58-95-7 | 52225-20-4 | 54-22-8 | 1406-70-8 | 12741-00-3 | 133-80-2 | 1407-18-7 | 26243-95-8	86472	-	44039	C13202	3029.66	2524.72	2511.78	2628.87	2208.92	2719.91	2888.92	5214.98	2348.13	1923.31	2615.82	3295	3008.02	2081.52	2087.7	2133.82	2963.83	3134.4	2836.95	2364.6	2932.2	2453.78	4604.02	3902.26	2800.93	2266.3	3894.12	2687.94	2565.51	3983.71	1780.63	2494.52	3296.96
T3_positive	Inosine	Nucleotide and Its metabolites	Nucleotide and Its metabolites	C10H12N4O5	269.088	268.081	1.556	M+H	1.44746	0.964	rp	58-63-9	135398641	HMDB0000195	84	C00294	1223.08	2132.18	3131.02	1696.97	1482.17	4964.85	5525.06	4514.12	9445.64	3843.47	3769.73	4720.28	2191.53	3930.15	3790.14	3394.33	4284.31	5078.24	5260.38	5729.51	2595.03	8634.63	4564.25	5734.36	5302.3	8549.02	6009.13	6380.39	9456.26	10367.3	4206.54	2749.51	8478.14
T3_positive	Adenosine	Nucleotide and Its metabolites	Nucleotide and Its metabolites	C10H13N5O4	268.103	267.097	1.9897	M+H	2.00398	0.9517	rp	58-61-7	60961	HMDB0000050	86	C00212	4046.66	1391.29	1537.94	3169.19	8892.56	3164.01	4980.16	3052.61	6036.48		3565.9	5198.66	2703.08	955.147	2634.07	2147.05	3480.64	5780.04	5405.98	3845.7	630.241	3576.35	3216.67	3515.68	4381.64	8253.93	3488.35	4401.74	5468.09	2797.95	1617.02	1560.12	27456.6
T3_positive	Testosterone cypionate	Hormones and hormone related compounds	Hormones and hormone related compounds	C27H40O3	413.32	412.298	6.9474	M+H	29.7221	0.6131	rp	58-20-8	441404	-	-	C08156	163223	143877	152012	151642	150081	168263	147039	165300	148056	170728	153919	200771	159450	133584	144847	151474	152760	167340	139787	128575	137627	148015	151164	140789	157216	141678	143158	183109	160745	152428	144419	145802	184292
T3_positive	Diaziquone	Aldehyde,Ketones,Esters	Ketones	C16H20N4O6	365.136	364.138	9.2167	M+H	24.4047	0.8054	rp	57998-68-2	42616	-	-	-	18340.4	13215.9	14724.3	18366.1	16769.3	17487.3	15563.4	18876	16452.9	20134.9	17837.4	23090.5	17604.5	15669.8	16688.7	16584.5	16344.3	18316.6	16310.5	16134.7	14269.7	16686.4	13869.6	14029.8	14664.8	14020.7	14693.1	20485.4	19364.1	15782.1	15276.4	13961.7	19358.2
T3_positive	Prostaglandin E2 p-benzamidophenyl ester	Hormones and hormone related compounds	Hormones and hormone related compounds	C33H41NO6	530.288	547.293	8.7891	M+H-H2O	2.14156	0.6748	rp	57790-53-1	90473691	-	-	-	1887.57	12322.9	9097.08	7025.09	13797.6	10144	13946.3	9067.81	12888.6	4196.84	5784.83	22466.4	19895.5	59977.3	8944.14	1534.94	1847.41	8741.84	7243.39	6355.08	66231.1	8298.26	13396.3	5549.02	7031.31	3412.21	3070.18	59874.5	14164.9	4740.11	11748	1392.22	21995.2
T3_positive	beta-Citraurol	Terpenoids	Triterpene	C30H42O2	457.314	434.318	10.8013	M+Na	14.6155	0.5097	rp	57593-78-9	23426325	HMDB0035685	-	-	104511	84559.3	89047.8	89649.8	86928	102590	91518.9	103926	96235	99107.7	85088.2	121471	100877	79626.5	81663.1	85491	90390.6	89615.1	107904	89864.3	76310.2	80395	84524.6	74712.8	92506.8	78553.9	82234.9	99457.9	96741.3	83898.7	80730.9	77766.9	109613
T3_positive	Tripropylene glycol mono-n-butyl ether	Alcohol and amines	Alcohols	C13H28O4	249.206	248.199	6.9938	M+H	1.89875	0.7047	rp	57499-93-1	3044557	-	-	-	4871.22	2716.38	3381.31	3351.57	3440.02	2830.06	5425.08	3350.89	5192.93	3080.32	2962.26	5049.16	4008.03	2691.14	3534.75	3542.01	2826.37	3521.66	3700.73	3141.13	2710.27	3761.32	3680.3	2538.36	3630.95	3733.26	3341.45	3224.02	4181.69	4031.7	3171.01	3355.99	3876.24
T3_positive	1-Hydroxy-2-naphthaldehyde	Benzene and substituted derivatives	Benzene and substituted derivatives	C11H8O2	236.071	172.052	6.8616	M+CH3CN+Na	7.675	0.7957	rp	574-96-9	443195	-	-	-	4087.53	3892.45	3623.37	3663.01	3638.85	4061.5	9091.52	4403.07	3832.03	4343.15	4120.71	5281.38	4515.45	3247.46	3211.13	9856.56	3747.12	4079.52	9425.65	3863.17	3303.79	3304.47	3591.67	8205.9	3811.83	3383.14	3071.8	4228.84	3833.23	3227.58	3394.57	8401.31	4849.56
T3_positive	xi-Dihydro-5-octyl-2(3H)-furanone	Aldehyde,Ketones,Esters	Esters	C12H22O2	397.325	198.162	8.2003	2M+H	14.47	0.5802	rp	57084-18-1	16821	HMDB0031683	-	-	37477.1	30907.9	32202.8	32280.3	30801.7	35856.8	32404.3	36574.6	33623.1	35315.1	34004.9	43491.9	34985.5	30423.6	31752.1	31585	34092.7	37054.7	30954.2	25454.2	31021.3	30916.5	33682.5	30685.6	35059.4	32834.6	32510.1	39408.9	37395.4	34343.2	32145.2	32339.4	41699.7
T3_positive	Progesterone	Hormones and hormone related compounds	Hormones and hormone related compounds	C21H30O2	314.217	314.225	6.9317	M+	18.2	0.7317	rp	57-83-0	5994	HMDB0001830	402	C00410	17277.5	14484.7	15237.2	15068.3	15031.5	17042	14718	17441.9	15583.5	17831.5	15912.5	20075.7	17194.1	14443.1	15115.8	15988.9	15513.1	17240.4	15102.9	13223.7	13749	15413.7	15840.5	14902.4	16521.2	14858.1	14616.8	19362.6	16963.9	16705.2	15546.8	14411.1	19112
T3_positive	Sulfamethazine	Benzene and substituted derivatives	Benzene and substituted derivatives	C12H14N4O2S	223.02	278.084	4.5882	M+H-C4H8	0.63375	0.7344	rp	57-68-1	5327	HMDB0015522	-	C19530	6547.9	6897.56	6026.64	5398.51	5777.47	6176.87	5989.07	6599.81	5976.55	6052.44	5030.75	7903.38	5642.62	4573.37	4729.17	5236.35	5225.13	4895.31	4354.58	3426.79	4546.33	4619.33	4234.74	4396.82	4269.01	3816.87	3684.23	5341.17	4483.3	4355.35	4141.1	4384.51	5328.53
T3_positive	Strychnine	Alkaloids	Alkaloids	C21H22N2O2	357.157	334.168	8.5827	M+Na	1.575	0.9481	rp	57-24-9	441071	-	3463	C06522	1856.36	1417.3	827.054	1828.5	1307.53	2077.99	1535.45	1303.47	1774.54	2478.21	1559.62	2214.45	1903.25	1580.28	2621.93	1599.43	1368.38	1321.55	1029.08	1802.34	618.644	674.28	979.202	1901.05	692.805	2112.81	2133.07	1973.9	1157.47	1377.38	1236.61	1243.89	1505.67
T3_positive	Urea	Alcohol and amines	Amines	CH4N2O	145.008	60.0324	0.5021	M+K+HCOOH	16.2934	0.6835	rp	57-13-6	1176	HMDB0000294	6	C00086	112101	213897	180802	106627	213617	143299	224272	241181	210068	229206	183190	147198	226313	154981	107189	93122.2	221386	104664	87639.2	215764	169569	105792	148557	192457	214043	166959	31544.8	233379	212919	178157	167272	102401	257682
T3_positive	Creatine	Organic acid and Its derivatives	Organic acid and Its derivatives	C4H9N3O2	301.098	131.07	5.8683	2M+K	12.0122	0.6881	rp	57-00-1	586	HMDB0000064	7	C00300	1866.48	1431.07	1711.53	1920.88	1853.76	588.871	1321.97	1752.83	2622.27	1755.02	1328.56	2724.18	1616.25	1747.1	1969.82	2178.06	1818.16	1056.41	3232.93	2191.5	1531.52	1958.89	784.077	1983.06	2045.73	903.999	2081.12	1692.08	2330.96	1896.86	1622.9	2270.63	3102.78
T3_positive	6-Amino-1-Butyl-5-(Cyclopentylamino)pyrimidine-2,4(1h,3h)-Dione	Aldehyde,Ketones,Esters	Ketones	C13H22N4O2	267.179	266.174	3.4214	M+H	5.69	0.6262	rp	568555-61-3	2363705	-	-	-	6612.98	4427.62	9856.53	2944.84	4405.19	8370.46	6299.63	4243.83	5659.84	6232.39	8194.71	7197.36	10366.4	5721.32	4437.33	6145.11	6048.1	7405.99	6664.52	5429.1	2885.95	8368.8	4687.37	8209.82	6555.91	5104.67	6916.61	4575.88	2954	6892.92	4969.32	4433.85	11450.3
T3_positive	Tetrahydrodeoxycorticosterone	Hormones and hormone related compounds	Hormones and hormone related compounds	C21H34O3	381.261	334.251	8.1843	M+HCOO+2H	3.22645	0.5753	rp	567-03-3	101771	HMDB0000879	5840	C13713	10711.4	16516.7	7778.63	15785.2	8738.16	7223.85	7276.75	17026.7	13696.9	8502.35	7672.64	8770.13	12440.5	7164.32	8325.56	7638.33	31167.3	20757.8	8361.77	22711	42534.4	9686.11	16148.6	84810.1	7030.71	12349.1	11998.7	25762.6	11062.9	8201.51	6630.48	6161.35	10804.4
T3_positive	7-Ketocholesterol	Hormones and hormone related compounds	Hormones and hormone related compounds	C27H44O2	439.303	400.334	10.6118	M+K	2.17118	0.6986	rp	566-28-9	91474	HMDB0000501	3901	-	2228.32	3033.38	2347.25	3158.68	2951.19	4112.99	4142.28	3558.28	5201.93	3595.95	2979.16	6359.44	3615.18	2957.55	3182.2	3021.74	1802.31	3257.51	3370.18	3289.94	2570.19	2422.44	4205.53	2831.77	3232.53	3054.27	3092.17	4249.22	5013.69	3602.93	3872.92	3506.24	5237.57
T3_positive	7alpha-Hydroxycholesterol	Hormones and hormone related compounds	Hormones and hormone related compounds	C27H46O2	403.352	402.35	10.8168	M+H	13.1996	0.6051	rp	566-26-7	107722	HMDB0001496	-	C03594	1694.06	3309.72	2025.81	3493.16	2256.85	25680.1		4264.01	1518.73	10306.9	20720.7	1698.02	2217.88	2742.77	27640.6	4955.41	6054.95	4934.31	6101.84	5231.77	5368.44	17038.1	15139.2	15662.4	3544.36	6930.77	6844.74	11377	1935.9	1727.99	4252.85	5628.43	15008.6
T3_positive	Tolpropamine	Benzene and substituted derivatives	Benzene and substituted derivatives	C18H23N	212.164	253.183	5.2921	M+H-COCH2	10.1245	0.5514	rp	5632-44-0	72141	HMDB0240238	-	-	2048.19	1976.47	2097.35	1305.27	1919.87	4219.2	1980.01	2570.52	2028.95	2662.48	2941.7	2127.83	1867.22	925.484	3432.08	2041.55	1771.35	1365.87	2032.69	1411.83	1598.91	1694.71	2144.81	2347.68	1922.43	1655.49	1137.85	2778.36	2185.42	1292.39	1830.22	1737.64	3069.41
T3_positive	Trolox	Heterocyclic compounds	Heterocyclic compounds	C14H18O4	273.107	250.12	6.6808	M+Na	5.29721	0.8275	rp	56305-04-5	40634	HMDB0038804	-	-	2804.18	2694.92	4025.01	2348.77	3470.89	4472.69	1991.07	2739.91	2175.77	3173.05	2442.25	2779.24	5577.52	1680.25	3057.1	2872.02	3767.47	6043.09	3644.21	4340.09	1038.01	5439.78	5825.35	2096.57	5371.84	4594.31	4048.7	4394.42	4916.57	3062.11	6965.06	5331.64	6075.24
T3_positive	L-Glutamic acid	Amino acid and Its metabolites	Amino acids	C5H9NO4	148.06	147.053	0.8623	M+H	0.9	0.8354	rp	56-86-0	33032	HMDB0000148	-	C00025	5277.77	3279.2	6063.95	5053.54	3851.12	4129.27	3237.04	4694.97	3269.69	5229.69	5573.53	4003.71	3619.09	5434.53	4259.73	5433.19	6418.99	5921.88	4355.15	4361.45	5322.59	4708.19	4780.02	4604.43	4591.69	4317.47	5347.89	4606.81	4173.25	3954.9	3726.29	7892.7	3606.82
T3_positive	Methylthiouracil	Heterocyclic compounds	Heterocyclic compounds	C5H6N2OS	184.045	142.02	0.6442	M+CH3CN+H	20.593	0.6425	rp	56-04-2 | 1123-10-0 | 91795-77-6	667493	-	44256	C19265	14598.6	18015.4	17338.1	13962.5	12048.1	20044.1	17520.6	13409.1	22140.2	14994.3	15028.1	25879.8	15579.6	17272.8	13542.2	14857.1	14252.5	16763.1	14235.2	13430.5	16213.5	17350.4	16723.4	15308.2	15878.5	18756.3	16493	19383.3	23684.6	18354.1	17416.2	14131.9	14099.4
T3_positive	Chlorpyrifos-methyl	Organic acid and Its derivatives	Phosphoric acids	C7H7Cl3NO3PS	391.893	322.892	1.2684	M+Na+HCOOH	18.0306	0.6649	rp	5598-13-0	21803	-	70121	-	10438.1	8141.11	10297.4	10838.5	8620.46	8808.73	6826.6	14964.7	8233.98	14605.8	11713.3	9383.33	10596.4	9471.51	6262.8	9095.75	11065	9433.99	5607.14	5879.32	5298.75	6760.3	7267.58	16094.9	6965.53	4400.69	7925.5	5620.73	5251.1	6285.85	4575.53	8284.75	5501.14
T3_positive	(S)-N1-((1H-Benzo[d]imidazol-2-yl)methyl)-N1-(5,6,7,8-tetrahydroquinolin-8-yl)butane-1,4-diamine	Benzene and substituted derivatives	Benzene and substituted derivatives	C21H27N5	350.231	349.227	9.074	M+H	6.57669	0.7543	rp	558447-26-0	11256587	-	-	C20266	4458.52	1505.29	3150.27	2900.27	4064.88	6193.28	871.816	1737.36	951.911	6828.47	2395.05	2789.21	5616.57	1230.26	6126.16	5788.4	1837.85	2970.82	2028.84	1928.24	1160.95	4448.47	6061.52	2565.35	6284.01	3252.2	2149.33	5814.76	3178.47	3450.17	7299.73	1090.78	3397.6
T3_positive	Zizyphine F	Heterocyclic compounds	Heterocyclic compounds	C32H47N5O6	598.37	597.353	10.4864	M+H	12.3303	0.5199	rp	55839-64-0	11953941	-	-	C10016	1090.27	3360.91		1912.03	1617.75	1458.57	2945.77	3052.88	3189.75	2562.26	696.493	4144.31	2606.36	2616.81	2580.81	2035.57	784.616	522.677	2483.63	1049.61	535.684	2048.78	1918.98		2438.53	2148.86	871.651	2987.96	3740.78	2035.61	2368.4		4246.65
T3_positive	Mepronil	Benzene and substituted derivatives	Benzene and substituted derivatives	C17H19NO2	234.128	269.142	5.6409	M+H-2H2O	1.42991	0.7165	rp	55814-41-0	41632	-	-	C18548	2432.46	2071.12	5792.91	2731.88	2638.2	2533.51	1010.61	2476.04	1499.77	3020.51	2624.56	4211.8	3301.55	1489.66	2097.72	2779.26	2231.77	2645.28	2036.91	2313.5	1997.14	2997.54	1749.93	2855.15	2741.37	2717.54	2388.2	2125.36	2856.27	1505.68	2060.86	2564.61	3137.4
T3_positive	Ceanothine D	Amino acid and Its metabolites	Small Peptide	C27H40N4O4	485.314	484.305	9.8532	M+H	4.27429	0.6035	rp	5574-24-3	131750854	HMDB0029337	-	-	18992.3	17473.7	17340.3	18377.1	17203.5	20355.5	17815.4	19653.2	19581.7	19745.7	18191.1	26775.9	20703.3	15530.7	18040.2	19253.4	18924.5	20279.8	17403.1	18085.5	16595.9	19314.7	17905.3	16730.1	19463.7	16442.9	17620.4	23033.5	22192.8	19243.2	16560.1	17289.4	25410
T3_positive	3-[4-Methyl-1-(2-methylpropanoyl)-3-oxocyclohexyl]butanoic acid	Organic acid and Its derivatives	Organic acid and Its derivatives	C15H24O4	269.173	268.168	7.3977	M+H	4.52787	0.7653	rp	55700-39-5	15558301	HMDB0038165	-	-	3985.41	3971.68	4012.3	3688.36	3632.58	4149.88	6329.35	3339.14	6199.95	4586.82	2977.68	7475.23	5351.64	2854.32	2526.89	3148.25	4304.21	3625.42	3566.5	4646.15	2672.93	4098.98	3587.45	3606.56	5072.45	9120.47	3967.4	4843.49	4925.35	4091.95	4653.11	3285.74	5643.66
T3_positive	Benzimidazole, 1-(2-aminoethyl)-	Benzene and substituted derivatives	Benzene and substituted derivatives	C9H11N3	184.08	161.095	0.6442	M+Na	3.2435	0.6751	rp	55661-34-2 | 112947-93-0	41504	-	-	-	2656.85	1570.47	2569.22	2291.05	1765.33	2590.33	2895.6	1625.74	3150.21	2372.2	2044.45	4200.69	2656.62	2592.64	2151.87	1325.53	2483.71	2572.78	1939.52	1707.47	2395.08	1283.02	1592.96	2199.67	1319.9	2014.49	1428.13	1874.72	3027.9	2195.47	2815.64	1433.06	2370.7
T3_positive	cis-11-Eicosenoic acid	FA	FFA	C20H38O2	374.303	310.287	10.7697	M+CH3CN+Na	0.05	0.8974	rp	5561-99-9	5282768	HMDB0002231	6563	C16526	34402.8	39372.5	76034.6	37289.5	44487.9	117894	27410.4	58030.6	58541.1	83156.6	68173.2	67081.4	46404.6	67024.7	88536.1	54636.7	87919.4	44364.2	54508.2	49123.2	45453.4	60289.3	105003	139338	69315.6	34288.4	31118.4	150675	27162.3	31234.3	43029.5	74502.5	116229
T3_positive	N-Acetylarylamine	Benzene and substituted derivatives	Benzene and substituted derivatives	C8H9NO	271.151	135.068	4.1763	2M+H	17.95	0.7379	rp	55576-55-1	904	HMDB0001250	6107	C07565	7026.17	5694.02	7457.99	6292.8	6720.75	6961.78	10761	5882.21	10048.1	8894.89	5352.48	11147.8	11876.2	6592.43	6002.31	5023.41	6714.32	4443.78	9604.64	5747.17	5019.58	6991.48	7249.1	10726.5	9128.43	5619.2	5545.13	7000.05	5422.73	6942.99	4411.71	7058.04	8461.78
T3_positive	Phytosphingosine	SL	SPH	C18H39NO3	318.301	317.293	6.22	M+H	1.93691	0.8279	rp	554-62-1	122121	HMDB0004610	7066	C12144	63414.4	102070	157625	205137	75336.1	104923	154990	77907.6	156722	78174.4	54156	236063	121726	134891	66208.6	50996.2	141251	47459.4	73032.6	50988	179083	50838	59484.6	39784.3	45864.5	60061.4	160489	114626	179536	74721.4	72382.9	65646.8	204099
T3_positive	Linamarin	Carbohydrates and Its metabolites	Carbohydrates and Its metabolites	C10H17NO6	311.126	247.106	8.504	M+CH3CN+Na	10.6337	0.6898	rp	554-35-8	11128	HMDB0033699	-	C01594	1634.43	1289.82	910.82	2530.26	1125.18	1296.41	1088.03	1682.84	1328.32	3157.05		2552.17	1042.61	1274.55	1704.88	1827.44	1447.06	1500.04	719.42	1004.46	2030.39	533.864	2812.11	725.308	690.089	855.301	980.365	1397.42	1517.34	874.247	814.75	1278.13	1676.58
T3_positive	Praziquantel	Heterocyclic compounds	Heterocyclic compounds	C19H24N2O2	313.198	312.184	8.5986	M+H	16.1147	0.8296	rp	55268-74-1	4891	HMDB0015191	-	C07367	5776.92	5336.15	5136.55	5161.56	5382.2	6402.11	6049.23	6222.7	6353.35	5968.83	5561.2	7500.29	6216.11	5073.91	5161.35	5077.53	4760.81	6491.07	7378.51	5096.97	4726.33	5402.65	5211.25	5001.94	5282.26	4840.47	5078.13	6333.58	7068.48	5185.82	4879.36	4307.11	7343.57
T3_positive	Leupeptin	Amino acid and Its metabolites	Small Peptide	C20H38N6O4	427.303	426.296	11.3018	M+H	1.86023	0.9348	rp	55123-66-5 | 103476-89-7 | 24365-47-7	72429	-	44689	-	15259.4	14728.4	12576.3	9732.47	15001.3	15369.1	14788.8	15152.1	15662.6	17233.4	14781.3	22016.6	16493.6	13008.4	15599.2	14950.8	17084.8	15224.1	17816.9	15643.1	13113.6	15551.6	14984.6	15363.5	18439	13730.2	22913.1	17299.8	16898.2	15581.4	15890.5	14004	19645.1
T3_positive	Acitretin	Organic acid and Its derivatives	Organic acid and Its derivatives	C21H26O3	327.2	326.188	3.0528	M+H	10.7899	0.69	rp	55079-83-9	5284513	HMDB0014602	-	-	1489.72	2160.35	1544.69	1173.88	1695.1	1383.78	1553.03	2093.9	2166.51	1646.17	1127.06	2988.89	1396.69	1255.73	1408.58	1386.18	1754.23	1018.78	1410.39	2562.57	1835.25	1297.06	1402.95	3452.04	939.841	1171.7	665.27	1847.21	1507.73	1343.97	1592.09	839.019	2801.43
T3_positive	Albendazole	Benzene and substituted derivatives	Benzene and substituted derivatives	C12H15N3O2S	312.099	265.089	1.3307	M+HCOO+2H	5.20266	0.7144	rp	54965-21-8	2082	HMDB0014659	-	C01779	11480.8	8548.9	11509.9	11148	10454.9	11737.1	8582.3	12044.9	9419.55	11544.6	12102.6	11651.2	11558.7	10237.8	10279.5	12371.3	12531.8	12827.3	9301.43	10746	10154.4	11980.3	10774.1	10770.1	11922.1	10405.7	11558.8	13258.5	10411.6	11218.7	9586.47	11625.6	12092.2
T3_positive	Acetamide, N-[4-[(dimethylamino)sulfonyl]phenyl]-	Benzene and substituted derivatives	Benzene and substituted derivatives	C10H14N2O3S	157.083	242.072	4.6677	M+H-C3H2O3	1.21725	0.7205	rp	54951-54-1	97278	-	-	-	12515.5	8258.65	10534.3	11461	9952.92	11605.6	12556.8	10653.1	12721.3	10597.2	11294.6	15761.8	16548.3	9356.72	10467	11393.8	18886	12567.1	11195.1	11345.7	8633.97	10907.5	9070.52	9991.95	9496.85	8761.58	8741.57	8710.31	11232	11662.3	9922.47	19097.1	13632.7
T3_positive	Verbenalin	Terpenoids	Terpenoids	C17H24O10	389.144	388.137	2.9483	M+H	0.363362	0.7197	rp	548-37-8	73467	-	-	C09802	18855.8	17203.8	15996	16399.2	16801	23466	17749.2	21034.2	19366.5	18632	32666.6	23170.7	20014	14034.6	22380.3	16731.5	17242.3	18975.5	16528.5	14446.4	16216.5	16312.1	17626.5	17869.6	16773.3	16500.1	16770.2	27860.1	21134.4	17363.3	17230	12713.4	24240.7
T3_positive	3-Bromotyrosine	Amino acid and Its metabolites	Amino acid derivatives	C9H10BrNO3	277.017	258.984	1.3934	M+NH4	2.97891	0.7001	rp	54788-30-6	148708	HMDB0005874	-	C17079	5964.64	5770.12	5729.3	6174.44	7338.77	6843.56	6276.82	7717.05	6967.39	6286.25	7261.35	7936.71	6888.04	6145.93	7224.49	7617.47	7435.33	7713.58	6043.01	6657.54	6177.95	7768.07	7149.74	6508.67	8090.27	6339.28	7172.83	8404.6	7753.6	7449.29	6268.47	6891.66	7264.51
T3_positive	Disenecionyl cis-khellactone	Aldehyde,Ketones,Esters	Ketones	C24H26O7	465.128	426.168	10.8013	M+K	11.3884	0.7829	rp	54676-88-9	442129	-	-	C09261	8196.32	6677.63	7215.97	7681.38	7426.12	11106.4	8861.68	8526.14	11630.4	8632.48	7187.1	11762.1	7911.93	6605.57	7705.58	6450.59	6949.83	8272.35	9374.73	10526.9	7109.01	9833.56	7434.29	6838.43	8616.68	7812.74	6574.13	10207.2	10324.1	8346.31	8337.54	6574.74	12597.1
T3_positive	Conessine	Heterocyclic compounds	Heterocyclic compounds	C24H40N2	420.341	356.319	7.7955	M+CH3CN+Na	14.2392	0.6544	rp	546-06-5	441082	-	44134	C06545	44905.8	38345.6	39363.5	38852.7	41807.1	46303	39460	10865.9	39254.5	12207.2	44271.4	48646.1	43423.7	36882.6	37800.7	44455.5	41987	47309.1	37138.8	35867.5	34328.4	43117.1	39494.6	39654.4	44055.5	38664.6	40574.3	52941.7	33467.3	42623.3	38517.6	41765.3	47461.1
T3_positive	6-[(4Ar,8as)-octahydroquinolin-1(2h)-ylsulfonyl]-1,2,3,4-tetrahydroquinoline	Others	Others	C18H26N2O2S	335.184	334.171	10.4711	M+H	3.75275	0.6645	rp	5455-90-3	221226	-	96308	-	1036.27	2261.77	1124.62	967.36	2219.76	1272.41	2884.13	2495.54	2531.78	3521.91	1090.26	3912.26	1883.44	1354.97	2132.1	1383.97	532.539	1270.99	1995.84	1461.15		2444.63	1252.32		2076.53	1967.54	813.91	1615.29	1942.53	1586.32	1569.45	604.411	3133.58
T3_positive	3-methoxy Prostaglandin F1alpha	Hormones and hormone related compounds	Hormones and hormone related compounds	C21H38O6	369.261	386.267	10.7856	M+H-H2O	3.89635	0.6322	rp	54432-43-8	91885952	-	45613	-	27887.3	22192.2	25370.8	25546.8	25322.8	32933	26598.9	29465.3	29536	28745	25610.7	35004.4	27961.6	22706	24294.2	25660.3	25833.8	28287.3	32646.2	25056.6	23143.3	24890	25229.8	21078.7	26478.6	23921.8	24937	31394.5	29204	27584.3	25390.4	23488.2	31245.2
T3_positive	Myristoleic acid	FA	Others	C14H26O2	273.205	226.193	6.6009	M+HCOO+2H	2.43755	0.5304	rp	544-64-9	5281119	HMDB0002000	6424	C08322	3363.65	2670.78	3876.09	4019.55	3025.61	3522.81	3025.68	4423.26	3729.58	3633.66	3720.93	5605.54	4215.14	1632.92	3174.71	3117.26	3200.78	4127.5	3640	3235.89	3324.36	2631.14	3784.61	2713.56	4145.1	3950.78	2601.86	3678.3	2902.42	2775.29	2262.63	2743.12	3881.07
T3_positive	(5Z)-5-[(2E,4E,6E,8E)-11-[(4R)-4-hydroxy-2,6,6-trimethylcyclohexen-1-yl]-2,9-dimethylundeca-2,4,6,8-tetraen-10-ynylidene]-3-[(E)-2-[(1S,4S,6R)-4-hydroxy-2,2,6-trimethyl-7-oxabicyclo[4.1.0]heptan-1-yl]ethenyl]furan-2-one	FA	Others	C37H46O5	553.331	570.335	10.2679	M+H-H2O	1.01639	0.6791	rp	54369-11-8	134741793	HMDB0035696	-	-	3794.54	4028.07	4022.18	4051.52	3594.64	4535.13	4294.23	4525.25	4263.6	5343.57	4468.44	5768.83	3279.13	3925.53	4465.68	4706.7	4583.65	5363.24	5709.2	4485.08	4039.74	4441.13	4343.87	3859.19	4290.28	4526.21	3954.2	5195.38	8201.67	4300.19	4399.93	4083.47	5869.3
T3_positive	n-Benzyl-6-chloro-1-methyl-1h-pyrazolo[3,4-d]pyrimidin-4-amine	Alcohol and amines	Amines	C13H12ClN5	296.066	273.078	3.1319	M+Na	2.808	0.6845	rp	5417-98-1	223728	-	-	-	4708.91	3837.58	4239.97	4493.22	4175.54	4219.63	4322.51	4937.25	4755.43	4505.69	4797.9	5108.17	3875.05	3841.33	3903.14	4080.89	4767.29	5197.71	4836.17	3550.14	4018.34	4833.18	4145.57	4377.68	5038.71	3887.43	3833.63	5137.54	4589.34	4075.18	4174.49	4193.92	5425.36
T3_positive	Camylofin	Others	Medicine	C19H32N2O2	343.245	320.246	8.6462	M+Na	21.9084	0.8059	rp	54-30-8	5902	-	-	-	6796.56	5893.13	5888.82	6351.77	5310.81	6233.51	6713.14	6687.92	7030.36	6121.67	5604.24	8493.31	6704.9	5547.28	6206.57	5380.01	5714.64	6822.39	7068.98	5654.25	5003.82	6013.82	5223.8	6343.58	5310.1	5268.77	5408.34	6626.87	7029.99	5904.55	5639.85	5426.34	6441.3
T3_positive	4-Pentyn-1-ol	Others	Hydrocarbon derivatives	C5H8O	102.091	84.0575	1.0323	M+NH4	2.24935	0.715	rp	5390-04-5 | 390-04-5	79346	-	24049	-	5595.67	5752.07	7988.69	3744.04	8058.21	4590.48	9561.87	6260.12	4455.99	7755.97	6326.27	9844.67	8164.26	9079.07	7584.03	10436.3	4720.27	5591.69	3462.17	5747.59	4583.31	5146.51	5712.27	4411.07	5520.91	4856.86	4408.13	6268.77	5311.21	5752.64	4947.11	3707.51	5719
T3_positive	Hordenine	Benzene and substituted derivatives	Phenolics	C10H15NO	212.134	165.115	2.4544	M+HCOO+2H	11.2537	0.6939	rp	539-15-1	68313	HMDB0004366	7055	C06199	2628.96	2364.26	2858.26	2292.74	2198.7	2885.02	2476.54	2861.1	2526.79	2652.77	2658.63	3381.56	2547.56	2109.69	2462.57	2541.09	2571.8	2768.64	2514.8	2067.32	2456.03	2473.89	2576.84	2322.22	2672.71	2707.11	2341.84	3211.82	2604.88	2715.26	2359.17	2508.66	2699.76
T3_positive	LPE(16:0/0:0)	GP	LPE	C21H44NO7P	454.293	453.286	8.8209	M+H	0.493415	0.9734	rp	53862-35-4	9547069	HMDB0011503	-	-	37709.6	26490.4	20747.9	26653.1	20824.4	27017.4	36000.8	20133	41899.6	22470.8	25110.3	38777.9	24449	27653.9	30243.2	25144.2	91312.3	34383.5	27681	24411.6	23451.1	31358.2	43785.6	24222.4	28756.5	32258.7	24086.3	24726.2	37945.5	23917.9	38683.9	49481.3	93790.3
T3_positive	Benzo[b]thiophene-3-carboxaldehyde	Aldehyde,Ketones,Esters	Aldehydes	C9H6OS	145.008	162.014	1.6534	M+H-H2O	4.83875	0.6426	rp	5381-20-4	227328	-	-	-	152997	176288	123446	126991	111287	151502	121917	127636	218413	127418	121870	160269	105390	106613	99912	127709	145810	133862	119767	142577	115850	140102	118188	126263	135720	188122	108964	208034	137807	172367	107669	127730	160003
T3_positive	Dicyclohexylcarbodiimide	Alcohol and amines	Amines	C13H22N2	430.387	206.178	9.359	2M+NH4	13.9891	0.6175	rp	538-75-0	10868	-	24058	C93487	1039.68	7600.48	603.272	1599.41	2833.71	1811.64	861.709	1493.56	3275.47	1511.45	1581.23	16957.9	2995.83	2784.69	15396	1579.95	2029.49	4012.34	1886.58	1890.41	2050.49	854.596	2326.2	5655.27	1693.87	1963.68	1835.53	3422.89	2504.11	1461.28	1649.81	2155.87	3467.8
T3_positive	Glycerol tricaprylate	GL	TG	C27H50O6	493.36	470.361	9.7192	M+Na	22.3455	0.619	rp	538-23-8	10850	HMDB0011187	-	C13044	1394.36	2710.17	5394.03	3415.04	2237.42	11164.6	1017.02	4015.9	1964.52	6345.06	7552.86	4414.4	2979.16	4489.59	8166.59	7049.39	5794.07	6751.14	3586.66	3919.19	4271.87	5662.97	7519.57	6287.85	2776.61	3520.54	5644.44	4680.91	1958.59	1541.4	2675.51	3243.83	11221.4
T3_positive	Nootkatol	Terpenoids	Sesquiterpenoids	C15H24O	441.362	220.183	8.4271	2M+H	24.6737	0.5426	rp	53643-07-5	182645	HMDB0013688	-	C17915	17099.5	14635.6	15055.7	15308.4	14960.6	16927.5	15475.2	17989.6	15985.2	16812	15366.7	20477.1	16730.5	14831.4	15138.2	15077.9	15440.5	17231.5	14619.9	13558.4	13387.6	15450.1	15269.6	14098.4	15611.3	14634.6	14905.5	18387.9	16980.9	15347.4	15119.9	14141.2	18659.6
T3_positive	1-Palmitoyl-2-palmitoleoyl-sn-glycero-3-phosphocholine	GP	PC	C40H78NO8P	716.521	731.547	9.6954	M+H-CH4	0.691412	0.733	rp	53595-24-7	6443788	HMDB0007969	-	-	9721.14	1867.06	786.566	26163	38276.3	32957.9	38202.4	15216.1	26027	32398	24941.5	34174.9	38772.8	26831.5	25563	26721.6	17290	10768.8	24769.3	31087.4	25231.6	46625.9	16292.7	45930.9	22467.1	20026.9	12200.4	6119	34205.1	35211.7	24226.5	19236.9	31372.2
T3_positive	Trigonelline	CoEnzyme and vitamins	CoEnzyme and vitamins	C7H7NO2	297.082	137.048	9.7429	2M+Na	3.45472	0.6338	rp	535-83-1	5570	HMDB0000875	273	C01004	6686.59	5878.18	5135.02	5232.45	5675.9	7446.45	5847.32	6156.62	7093.24	5549.54	5321.14	8779.24	6522.52	5029.52	5902.45	5261.99	5760.49	6816.36	7112.07	7715.84	6159.39	7294.49	5506.76	5712.28	6444.92	5858.28	5506.37	7802.78	6176.34	6332.08	6257	6049.22	8532.56
T3_positive	7-Chloro-6-nitroquinazolin-4(3H)-one	Aldehyde,Ketones,Esters	Ketones	C8H4ClN3O3	247.98	224.994	0.5021	M+Na	0.297	0.7426	rp	53449-14-2	135687504	-	-	-	5693.18	5037.85	7841.38	5287.44	7455.49	9849.14	3660.53	5348.28	7684.53	9020.34	3896.72	1533.93	9035.04	7015.66	8013.68	8081.6	8147.3	4425.09	4356.16	3925.97	7711.38	7897.24	7743.99	4042.16	7520.66	7622.33	7162.71	3802.81	11053.9	8697.12	3736.9	7820.7	10639.4
T3_positive	N,N,N-Trimethyl-Histidine	Heterocyclic compounds	Heterocyclic compounds	C9H16N3O2+	199.135	198.124	8.8683	M+H	8.375	0.6141	rp	534-30-5	440727	HMDB0029422	-	C05575	48725.6	39798.5	40462.8	54168.2	53997.8	47585.4	47028.2	57365.3	36059.3	50535.5	44415.1	38026.9	51690.1	35306.6	50470.7	35947.5	26862	54041.9	25589	40979.9	44320.3	53422.8	17727.4	30428.2	27284.5	23448.3	32680.1	64463.7	53830.6	51462.4	46173.8	36063.8	54030
T3_positive	Myosmine	Heterocyclic compounds	Heterocyclic compounds	C9H10N2	147.091	146.084	5.152	M+H	0.109021	0.8694	rp	532-12-7	442649	HMDB0030386	-	C10160	17024.5	17893.8	4570.17	3328.18	13780.9	14929.3	12892.6	13312.5	16882.5	20122.9	13328	13259	20905	4383.42	14373.6	15256.4	3857.52	3880.93	15435.9	15387.8	15775.3	15053.7	3336.73	4408.12	14222.8	4400.65	15445.2	5662.2	15608.2	16046.7	14814.9	3529.77	18768.2
T3_positive	Sirolimus	Others	Medicine	C51H79NO13	936.567	913.555	9.3907	M+Na	19.7688	0.8376	rp	53123-88-9	5284616	HMDB0015015	-	C07909	3250.24	1960.69	5000	2254.43	3735.62	5943	3365.42	1882.46	2447.7	2105.5	2656.94	3627.62	2709.23	4390.84	1708.78	2195.2	6717.38	3010.02	1919.41	2181.16	2031.9	2105.98	3349.93	3312.19	1581.6	2105.07	3720.68	2272.18	2441.98	2053.37	4375.54	5985.26	2983.54
T3_positive	Eugenyl benzoate	Benzene and substituted derivatives	Benzene and substituted derivatives	C17H16O3	315.123	268.11	8.3395	M+HCOO+2H	0.884639	0.7468	rp	531-26-0	62362	HMDB0032056	-	-	7388.69	5435.11	6709.7	6753.44	6376.74	8290.07	7085.56	8142.86	7298.07	7199.58	7441.43	10223.6	7808.24	6157.65	6613.77	7146.74	6271.1	6176.3	7804.09	4781.38	5937.21	6342.07	6467.81	5047.8	6108.09	6065.76	6542.07	7342.37	7273.58	6206.52	6291.04	5886.96	8382.48
T3_positive	Syringic acid	Benzene and substituted derivatives	Phenolic acids	C9H10O5	240.092	198.053	7.1052	M+CH3CN+H	12.7	0.6398	rp	530-57-4	10742	HMDB0002085	2256	C10833	13121	12104.5	13873.6	15869.4	13099.1	8610.2	13131.2	15967.8	15058.4	13619	13222.8	11609.9	8248.38	11041.5	13672.1	11284.7	12838	13368.8	12886.6	10388.2	12670.8	13379	15347.1	11717.4	10675.1	11792.2	11063.3	25894.5	16845.4	12096.5	11269.3	11338.8	22604.6
T3_positive	Chloramphenicol palmitate	Organic acid and Its derivatives	Organic acid and Its derivatives	C27H42Cl2N2O6	543.229	560.242	9.8689	M+H-H2O	18.1789	0.6696	rp	530-43-8 | 125637-16-3	443382	-	-	-	9994.76	8577.99	8014.95	8254.86	8060.83	8779.05	7731.33	7987.94	7606	7243.69	6745.83	9393.75	7143.92	5626.58	6230.95	6720.81	6839.79	6840.36	6298.44	6439.51	5390.54	6102.5	6530.02	5833.9	6440.77	5831.21	6102.62	6973.45	7944.21	4562.22	5799.25	5565.78	7916.04
T3_positive	5,6-Dichloro-1-beta-D-ribofuranosylbenzimidazole	Benzene and substituted derivatives	Benzene and substituted derivatives	C12H12Cl2N2O4	432.885	318.017	8.6305	M-2H+3K	16.0015	0.6053	rp	53-85-0	5894	HMDB01265	45243	C02985	15824.9	13552.4	13806.4	13822	14211	16630.4	14809.5	15632	15710.6	15641	15826.6	20240.3	17066	13089.8	13131.2	13724.1	14977.3	13750.3	16891.3	13900.1	11718.6	12340.8	14524	12454.2	13732.6	12546	13368.6	16305.9	16560.7	13671.9	12574.6	12162.1	17977
T3_positive	Triphosphopyridine nucleotide	CoEnzyme and vitamins	CoEnzyme and vitamins	C21H28N7O17P3	744.084	743.076	8.9157	M+H	5.99364	0.6205	rp	53-59-8	5885	HMDB0000217	-	C00006	6813.01	2143.94	3785.88	12753.6	12272	4644.49	5654	8859.92	1393.06	9142.08	5017.69		7053.55	2913.67	8173.96	1725.61		7605		1722.47	3917.88	6338.98	518.405	1347.47			639.69	10296	2561.78	5396.3	3705.51	1196.46	2408.91
T3_positive	1-(Morpholin-4-yl)hexadecan-1-one	Heterocyclic compounds	Heterocyclic compounds	C20H39NO2	308.294	325.298	10.5367	M+H-H2O	7.301	0.5971	rp	5299-68-3	220414	-	-	-	1409.23	1490.61	2218.27	1549.68	1540.37	4613.11	644.212	1398.44	915.462	3117.32	1600.13	1089.42	892.672	1517.79	3398.92	1065.65	1812.77	1589.87	1556.6	1413.57	882.99	1983.1	3926.14	3662.46	1627.99	1714.91	882.597	3264.04			923.276	1136.45	1642.32
T3_positive	1-Octadecyl Lysophosphatidic Acid	GP	PA	C21H45O6P	447.292	424.295	6.0628	M+Na	21.517	0.826	rp	52977-29-4	12051354	HMDB0011144	45219	-	6141.63	7737.05	8248.95	5692.17	6199.06	6919.13	6315.16	5952.57	6983.43	7797.52	5931.37	8176.24	8176.33	5606.91	5299.99	6009.73	8015.79	7148.38	7874.84	5513.48	5097.52	6079.46	6934.97	7062.88	6259.37	5689.63	7034.32	7746.88	6489.32	6962.94	5801.47	5329.27	8400.17
T3_positive	Deterrol stearate	Aldehyde,Ketones,Esters	Esters	C33H50O2	464.36	478.381	11.2863	M+H-CH3	8.19215	0.832	rp	52898-98-3	57473060	HMDB0034578	-	-	9648.76	8416.02	8831.92	8162.72	8630.59	9952.45	6948.85	10278.5	9459.09	9744.52	8804.54	13368.9	8854.97	7137.49	9273.61	6427.2	8903.95	9049.03	8778.36	8536.09	9325.58	9723.21	8985.63	8884.02	9311.98	6628	6733.48	11028.2	10661	4588.99	6566.45	10245	11045.5
T3_positive	20-Hydroxyecdysone	Steroids	Steroid	C27H44O7	445.292	480.309	10.3937	M+H-2H2O	1.44649	0.8781	rp	5289-74-7	5459840	HMDB0030180	-	-	10303.2	5489.1	6204.88	5969.97	5255.47	7299.64	6244.77	6765.24	8864.27	5930.42	6165.62	6728.64	6380.04	4842.32	8949.69	5977.16	9723.32	6771.18	5927.07	6653.5	9692.52	5143.3	5438.19	6230.34	3669.88	6509.53	5280.42	6409.52	7919.57	5978.07	5032.31	6082.42	7266.46
T3_positive	Glycyl-L-prolyl-L-lysine	Amino acid and Its metabolites	Small Peptide	C13H24N4O4	301.197	300.18	6.1886	M+H	23.8841	0.7569	rp	52766-29-7	24944865	-	20897	-	12548	8891.76	15333.4	5812.38	8671.35	18115.5	22424.1	6275.11	18647.5	11140.1	14044.9	19888.6	17596.4	5757.03	8905.54	8180.46	9776.08	11814	13194.2	12398.7	5216.19	18652.1	10498.3	13013.8	10714.2	10403.9	10573.8	9868.57	13981.3	14390.4	14657.2	8220.25	21867.3
T3_positive	1-O-Hexadecyl-sn-glycero-3-phosphocholine	GP	PC	C24H52NO6P	482.36	481.353	9.2641	M+H	0.10653	0.9462	rp	52691-62-0 | 97288-09-0	162126	-	-	-	24944.1	20271.8	14128.1	19321.8	16790.1	22416.5	31698.4	15359	33943.2	18055.9	20582.5	37940	28487.3	18443.8	24446.9	18844.6	282094	29435.2	22526.8	16221.8	18119.2	23744.5	29632.4	20948.8	18528.7	19260.6	13038.8	29851.7	32771.9	19521.3	30859.9	35797.1	92416.2
T3_positive	D-Xylonic acid	Aldehyde,Ketones,Esters	Esters	C5H10O6	167.055	166.048	9.7446	M+H	0.1	0.5971	rp	526-91-0	6602431	HMDB0059750	-	C00502	1263.38	668.154	1034.43	1058.5	1148.17	1546.77	1269.44	1324.28	1533.03	1157.01		1537.23	1099.93	858.249	1225.05	883.72	980.285	1316.33	1465.49	1673.65	1164.45	1523.87	1182.38	1081.95	1349.8	1263.42	1150.68	1495.85	1391.58	1256.42	1497.75	1215.53	1825.19
T3_positive	Kinetin	Hormones and hormone related compounds	Hormones and hormone related compounds	C10H9N5O	254.042	215.081	4.5882	M+K	3.91215	0.6368	rp	525-79-1	3830	HMDB0012245	-	C08272	2095.88	1955.28	2131.14	2137.89	1986.7	2066.92	1955.74	2431.77	2020.2	2451.99	2259.4	2773.66	1983.33	1720.07	2209.32	2241.44	2404.06	2264.52	2052.01	1927.47	2079.34	2172.94	1352.8	1927.64	2339.93	2061.92	2257.76	2422.83	2253.65	2001.75	2077.14	1981.71	2723.48
T3_positive	Buprenorphine	Benzene and substituted derivatives	Benzene and substituted derivatives	C29H41NO4	432.294	467.304	6.9474	M+H-2H2O	7.27305	0.6291	rp	52485-79-7	644073	HMDB0015057	-	C08007	86810.8	73591.4	77867.2	78009.1	75797.6	85168.7	70235.8	84557.3	73694.1	85839.7	84069.9	103176	87297.6	71924	79162.3	82433.5	79354.6	91309.3	73835	66490.7	74306.4	82248.6	82066.8	75897.5	85238.9	77166.5	74315.1	101293	81442	82310	79777.7	78062.6	97573.6
T3_positive	Xanthosine-5'-monophosphate	Nucleotide and Its metabolites	Nucleotide and Its metabolites	C10H13N4O9P	347.044	364.042	1.3934	M+H-H2O	12.7	0.6557	rp	523-98-8	73323	HMDB0001554	-	C00655	2778.62	477.394	2119.88	2263.5	1659.76	1204.69	975.46	1995.07	1143.99	1851.04	2676.89	1920.1	814.765	2241.85	2165.53	2371.96	2151.69	3177.82	2113.38	2257.42	1785.35	1944.72	919.808	1411.63	2424.47	2151.14	1901.35	2544.76	1807.06	2046.01	1869.03	2875.6	1233.63
T3_positive	N-Phenyl-4-[(4h-1,2,4-Triazol-3-Ylsulfanyl)methyl]-1,3-Thiazol-2-Amine	Heterocyclic compounds	Heterocyclic compounds	C12H11N5S2	328.011	289.046	9.9006	M+K	1.033	0.7248	rp	522628-28-0	2366268	-	-	-	7792.41	5736.26	4621.59	4598.87	4416.31	9428.98	2990.09	5454.69	5086.77	3143.86	4475.8	7839.9	21686.6	5791.69	5141.85	5006.33	5146.29	5432.88	3170.31	4774.02	6908.34	3321.47	3971.8	4565.81	4893.68	13979	3080.54	5612.25	5790.35	4278.54	3987.8	968.509	6814.3
T3_positive	Profenamine	Heterocyclic compounds	Heterocyclic compounds	C19H24N2S	157.083	312.166	7.53	M+2H	0.04875	0.7488	rp	522-00-9	3290	HMDB0014536	44158	-	16052.2	18686.4	18100.7	16241.6	17622.6	44593.7	19955.5	14434.4	19781.6	78892.7	17727.6	21137	70894	58695.1	17602.5	16315.9	25264.4	17100	14298.5	13557.9	16602.7	13334.9	16196.5	19114.1	17519.8	10685	21400.9	17826.2	18800.9	59316.4	17045.3	21257.4	114792
T3_positive	N-(2-fluorophenyl)-4-methylbenzamide	Benzene and substituted derivatives	Benzene and substituted derivatives	C14H12FNO	252.079	229.09	1.3307	M+Na	0.73075	0.7321	rp	5215-29-2	723419	-	-	-	2927.35	2533.25	2716.88	2620.02	2425.12	2544.6	2403.31	3171.46	2372.37	3451.02	3320.42	3068.43	3214.16	2709.06	2853.68	3072.75	3196.14	3285.71	2221.73	2721.97	2611.19	2797.24	2957.22	2892.98	3058.92	2484.37	3146.55	3574.23	2963.05	2720.14	2561.4	2611.93	3083.66
T3_positive	3-Ethoxyandrosta-3,5-dien-17beta-ol propanoate	Aldehyde,Ketones,Esters	Esters	C24H36O3	355.261	372.266	6.9493	M+H-H2O	1.113	0.7229	rp	52091-99-3	251872	-	-	-	1983.04	1839.37	1868.66	2345.51	2364.33	1888.33	1847.22	2062.82	2012.52	2409.23	2580.14	2624.83	2115.43	1392.76	1922.22	1650.29	1213.89	754.818	2159.11		2196.21	828.419	1826.38	1246.91	2290.84	2224.87	1953.18	2747.56	2034.2	2308.38	1679.18	1742.04	2551.41
T3_positive	Psilocybine	Benzene and substituted derivatives	Benzene and substituted derivatives	C12H17N2O4P	285.105	284.093	7.8117	M+H	13.525	0.8168	rp	520-52-5	10624	-	66689	C07576	5518.75	2958.06	5844.39	2400.2	3555.71	5466.35	5790.92	5925.5	5282.72	3398.65	3848.59	6613.03	6759.75	3626.09	3743.71	2391.22	4787.75	5320.65	3696.46	4618.36	3941.93	2594.49	3517.06	4150.53	5898.06	2648.67	4133.59	6336.74	2918.98	3799.57	2529.99	4404.54	5187.78
T3_positive	Sulochrin	Benzene and substituted derivatives	Benzene and substituted derivatives	C17H16O7	355.07	332.09	11.1301	M+Na	22.2703	0.5793	rp	519-57-3	160505	-	-	C00495	13792.6	4345.44	1405.39	3264.64	1262.69	2149.99	1675.47	1494.6	1207	1572.96	14231	1374.08	1738.16	2248.45	1175.08	711.279	1149.74	1151.18	1215.97	1778.24	10622.4	624.637	1375.47	1913.34	786.508	1103.39	916.881	1198.33	946.002	1142.2	10855.7	1080.75	1332.62
T3_positive	Etofylline	Nucleotide and Its metabolites	Nucleotide and Its metabolites	C9H12N4O3	301.009	224.091	0.6429	M-H+2K	1.08105	0.7189	rp	519-37-9	1892	-	44525	-	1431.44	1647.11	1176.02	1514.34	1140.1	1626.24	1336.78	552.295	1540.6	1302.67	1199.88	1142.1	1983.97	1769.01	906.897	1437.51	2012.89	1945.01	1359.63	1795.8	2086.67	1859	1588.21	2019.37	1823.48	1548.59	1727.49	2163.08	2034.78	1415.27	1037	1880.48	1756.85
T3_positive	Benzoylecgonine	Benzene and substituted derivatives	Benzene and substituted derivatives	C16H19NO4	331.162	289.131	4.1241	M+CH3CN+H	7.775	0.5069	rp	519-09-5	448223	HMDB0041836	-	-	3524.33	2753.74	2522.53	2823.82	2711.13	3299.24	2468.7	3118.51	2572.29	3747.68	2767.71	3267.14	3342.7	3007.35	2433.89	3208.03	2776.23	2881.72	3301.04	2350.5	2533.01	3746.49	3181.07	2737.33	2888.47	2604.03	2385.86	3464.31	3605.54	3136.26	3063.14	3145.91	4227.75
T3_positive	11beta,17beta-Dihydroxy-9alpha-fluoro-17alpha-methyl-5alpha-androstan-3-one	Aldehyde,Ketones,Esters	Ketones	C20H31FO3	339.237	338.226	4.4297	M+H	13.192	0.5085	rp	51773-60-5	236179	-	-	-	3609.37	4097.21	8001.31	5301.33	2021.62	6067.15	4034.46	1434.31	4745.24	4955.5	12980.9	4981.91	6684.93	4606.71	3645.4	6155.75	4430.96	4809.18	4679.23	4370.87	1938.35	16349.1	3451.02	15538.3	6001.48	4937.13	4567.26	3034.32	1353.11	4926.58	4202.68	3118.06	11387.7
T3_positive	Thidiazuron	Benzene and substituted derivatives	Benzene and substituted derivatives	C9H8N4OS	203.041	220.042	1.2684	M+H-H2O	4.47488	0.7709	rp	51707-55-2	40087	-	72579	C18812	11890.1	14993	15683.5	20415.5	13303.7	14198.2	11905.6	15851.4	13831.3	21646.9	17020	15154.5	14336	20252.9	13214.6	15041	16984.1	19992.8	15778.7	21651	18272.3	19010.9	13862.8	16207.7	11407.3	12305.5	14044.6	12093.2	14280.6	14444.7	12436.6	11867.5	15124.1
T3_positive	2,1,3-Benzothiadiazole-4-carbaldehyde	Benzene and substituted derivatives	Benzene and substituted derivatives	C7H4N2OS	351.001	164.004	0.7231	2M+Na	1.41625	0.9658	rp	5170-68-3	2776283	-	-	-	206791	166384	199510	190732	183014	206191	181510	214064	186032	198880	194148	247984	193823	176441	177772	191647	196162	203794	188077	183344	168283	177073	171200	166109	186189	159696	185932	204706	191066	173108	168440	194728	224958
T3_positive	5-Methyl-3-hexen-2-one	Aldehyde,Ketones,Esters	Ketones	C7H12O	242.211	112.089	6.7288	2M+NH4	0.29164	0.6264	rp	5166-53-0	27796011	HMDB0031550	-	-	746.783	987.041		543.437	596.605	822.606				1365.42	506.263		1047.07		1139.53	1214.64		600.862	1297.07		550.176	1022.09	2446.82	1295.53	2048.61	769.12		2035.48		967.367	1644.46	541.939
T3_positive	4-Formyl-2-hydroxybenzoic acid	Benzene and substituted derivatives	Benzene and substituted derivatives	C8H6O4	251	166.027	7.53	M+K+HCOOH	12.9	0.7942	rp	51572-88-4	656876	-	-	-	70086.3	62787.6	65390.4	61527.3	60262.9	73705.9	63914.3	61226	68383.4	68885.8	63927.7	90933	69749.9	54032.5	59399.3	60152	59506.7	59790.9	72546	62382	50048.2	57837.5	61613.5	57091.2	59470.6	51220.6	51165.9	71563.3	72479.5	54048.6	55541.6	53472.2	79607.3
T3_positive	2-Trimethylaminoethylphosphonic acid	Aldehyde,Ketones,Esters	Esters	C5H15NO3P+	207.048	168.079	4.5882	M+K	7.6115	0.5917	rp	5148-60-7	151927	-	-	C06459	7092.96	5690.21	6262.86	5908.69	6071.92	6845.11	5817.24	7075.59	6067.68	7081.14	6855.21	8283.31	6499.52	5952.73	6379.76	6740.06	7499.81	7106.35	6109.34	5248.26	5697.65	5885.89	6024.72	5938.18	6735.53	5713.98	5951.84	7283.87	6603.55	5746.32	5755.62	6389.78	7909.83
T3_positive	Canthaxanthin	Aldehyde,Ketones,Esters	Ketones	C40H52O2	565.41	564.397	11.2397	M+H	10.9674	0.6949	rp	514-78-3	5281227	HMDB0003154	3597	C08583	5233.75	5106.72	3256.94	3422.49	4936.99	4857.69	5841.04	4385.96	5015.4	3026.53	5373.37	9441.82	5330.26	3430.04	6473.96	3386.9	2717.43	3512.34	2783.55	2629.23	3492.89	5905.98	5072.52	4441.01	3854.27	3717.13	2208.33	3668.97	4249.34	3042.29	7223.77	4515.66	7906.02
T3_positive	Diosgenin	Heterocyclic compounds	Heterocyclic compounds	C27H42O3	379.305	414.313	6.9474	M+H-2H2O	13.5054	0.521	rp	512-04-9	99474	-	43646	C08898	28137	25450.1	27096.1	26706.9	26996.9	29054.7	25706.5	28975.3	25654	30884.7	28012.9	34439.4	27343.3	23348.4	25248.7	25802.4	27091.9	30008.9	24815.8	22769.5	23009.6	26365	26652.8	24797.5	26351	24845.5	24336.1	32546.1	28104.7	25996.2	25699	25346.4	31572.6
T3_positive	3,6,9,12,15,18,21-Heptaoxatricosane-21,23-diol	Benzene and substituted derivatives	Benzene and substituted derivatives	C16H34O9	388.253	370.22	3.2524	M+NH4	0.250833	0.8945	rp	5117-19-1	78798	-	-	-	8825.8	6095.34	6330.75	6284.99	5473.98	6378.04	5397.24	8484.53	5026.31	6418.26	5570.97	7234.44	6191.28	5721.68	6185.82	6140.62	7186.77	7089.11	8167.44	4898.83	6126	5131.32	5730.88	5865.54	6333.68	5095.59	5506.66	7219.34	6225.15	5120.15	5390.01	4828.95	7200.44
T3_positive	alpha-Ergocryptine	Alkaloids	Alkaloids	C32H41N5O5	617.348	575.311	10.4094	M+CH3CN+H	5.6451	0.522	rp	511-09-1	134551	-	-	C07545	4006.89	2735.23	3089.09	4061.07	3033.59	4129.03	2466.86	2660.56	2682.67	3162.12	3553.24	3823.64	2876.79	2511.64	1158.84	2902.81	3905.17	3917.58	2827.26	2338.49	2062.2	2042.27	2825.1	2451.38	2340.69	1723.97	2705.6	3359.43	2788.27	2780.79	2766.65	2360.74	3448.86
T3_positive	Chlorobenzilate	Benzene and substituted derivatives	Benzene and substituted derivatives	C16H14Cl2O3	307.026	324.032	4.5542	M+H-H2O	2.29401	0.8425	rp	510-15-6	10522	-	-	-	1983.1	3377.61	2282.75	2868.73	2266.23	2075.54	1890.3	2854.48	1671.68	2510.38	3045.69	2617.01	3272.48	1856.17	2065.29	2339.18	2125.48	2366.84	1782.53	2648.51	1781.2	1767.05	2106.77	2144.41	2279.72	2530.39	1601.51	3342.49	3129.47	2884.33	2247.16	1745.91	2912.56
T3_positive	1-Heptadecanoyl-sn-glycero-3-phosphocholine	GP	PC	C25H52NO7P	510.356	509.348	9.5012	M+H	1.24686	0.8945	rp	50930-23-9	24779463	HMDB0012108	-	C04230	4776.98	4327.76	4772.3	5095.44	4472.43	5767.75	10042.4	4835.22	7271.73	6722.91	4290.81	7134.58	6755.32	4650.55	4601.01	2667.18	4066.08	5157.34	4811.9	2254.42	6226.47	7456.38	4585.99	5208.22	3604.18	5320.36	3861.39	4551.73	7243.21	3992.19	7833.98	5183.22	13795.8
T3_positive	3beta,4-Dimethyl-4-aza-5alpha-cholestane	Alcohol and amines	Alcohols	C28H51N	402.394	401.402	8.9631	M+H	42.7291	0.559	rp	5089-86-1	247298	-	-	-	34319.7	66211	82164	110889	49179.2	64476.6	95335.4	43984.6	112191	46565.6	34415.5	183367	94164.5	69478.1	41870.9	38844.9	97484.2	34061.4	49186.3	33401.2	112166	36987.6	48081.8	36900.3	41201.9	46834.5	74333.3	58324.2	126914	58119	45706.5	32181.5	169139
T3_positive	Anhydrorhodovibrin	Others	Others	C41H58O	584.473	566.449	11.411	M+NH4	14.2901	0.6161	rp	5085-16-5	5368308	-	-	-	59803.9	57549.8	52105.1	60232.2	63393.4	69172.5	59066.6	67773.1	67842.7	64903.8	54698.1	74002.3	56470.9	54937.2	57940.8	57964	77185.3	53270.3	55824.3	70030.9	67748.8	54299.5	61329.1	106903	65650.7	54277.2	52276.1	63327	70747.6	59353.4	55425.2	48346.6	79596.1
T3_positive	Cymarin	Heterocyclic compounds	Heterocyclic compounds	C30H44O9	548.3	548.298	11.1301	M+	4.03243	0.7202	rp	508-77-0	441853	-	43835	C08859	1745.29	2319.37	4534.27	5813.45	2458.05	3375.51	3143.46	3432.95	2821.06	2174.98	1316.04	5401.06	2350.56	2909.52	1718.68	1655.34	3900.46	1663.33	2163.02	1471.6	2522.34	1425.31	1492.46	1576.28	1021.39	2043.99	3506.5	3282.71	5160.73	2323.4	1237.93	1760.73	4811.01
T3_positive	Arachidonic acid	FA	FFA	C20H32O2	368.258	304.24	9.28	M+CH3CN+Na	5.675	0.8598	rp	506-32-1	444899	HMDB0001043	193	C00219	1034.83	559.933	1640.43	1235.46	935.379	1162.02	422.196	2074.27	1192.76	1275.41	1484.61	880.043	1403.92	1564.15	679.305	610.382	1535.73	1043.5	776.551	1121.41	1974.78	1539.88	1519.53	1110.22	1761.51	1827.83	1085.51	1256.16	1899.86	1112.85	643.921	510.251	484.223
T3_positive	gamma-Linolenic Acid	FA	FFA	C18H30O2	279.232	278.225	9.0106	M+H	0.574605	0.84	rp	506-26-3	5280933	HMDB0003073	386	C06426	42700.4	16969.7	14611.2	30137.8	17938	16144.2	16806.1	12784.6	26800	18353.3	31053.8	36277.8	22644.4	11258.7	24644.4	12786.9	8986.12	9314.68	10784.1	12396.6	18249.9	19732.6	21292.3	19296.2	30574.7	9332.57	10226.9	25219.7	18664.7	19091.6	33958.8	11691.7	31709
T3_positive	1,11-Undecanedicarboxylic acid	FA	FFA	C13H24O4	397.245	244.167	5.3925	3M+Na+K	13.8515	0.5001	rp	505-52-2	10458	HMDB0002327	6622	-	1375.17	826.111	1140.25	1264.2	987.384	1284.33	1367.83	1622.49	957.304	1152.82	1450.25	1334.64	1107.56	1082.59	1340.81	1499.92	1864.46	1448.07	1419.71	1029.24	857.828	1521.03	1030.59	1502.64	1101.1	545.511	1435.86	1671.25	843.694	1356.12		1436.45	1497.24
T3_positive	Erysolin	Others	Others	C6H11NO2S2	231.988	193.023	1.315	M+K	2.8	0.6847	rp	504-84-7	3080557	-	43501	-	9666.52	10135.4	17057.1	9731.17	13063.5	10942.6	17761.9	13124.5	13466	9881.83	14024.8	15222.5	13455.8	13886	19865.8	11245.1	13145.7	14263.5	8705.35	12067.3	9731.93	11128.4	12975.8	9718.06	14122.1	11226.5	10855.5	13226.5	16216.6	14189.4	12311.2	7119.52	15484.1
T3_positive	Crotyl alcohol	Alcohol and amines	Alcohols	C4H8O	162.157	72.0575	7.8047	2M+NH4	20.2222	0.6414	rp	504-61-0 | 6117-91-5	637922	HMDB0033858	-	-	25486.1	23400	22404.1	22152.9	22740.2	25782	22196.5	25870	22145.2	26205.8	25524.1	29006.1	23722	21494.4	21504.8	24576.6	24025.2	27107.7	21033.7	20343.2	20970.3	23722.4	22234.3	22118.6	24464.1	21644.9	22468.4	28307.2	23611	24497	21850.9	23121.6	27225.8
T3_positive	Crocetin dialdehyde	Aldehyde,Ketones,Esters	Aldehydes	C20H24O2	343.187	296.178	6.6808	M+HCOO+2H	9.7	0.6452	rp	502-70-5	11109238	-	-	C19730	3274.47	2767.46	3289.91	3067.86	3179.42	4197.47	3541.81	3460.5	3954.04	3144.6	2925.04	4003.6	4789.22	2692.41	3438.69	2932.87	3782.39	3900.58	4977.02	2917.54	1853.95	3268.97	3038.55	2727.67	2583.59	2654.09	2794.86	4900.77	3814.48	3129.66	2491.69	2621.16	3415.8
T3_positive	1-Methylhistamine	Alcohol and amines	Polyamines	C6H11N3	125.096	125.095	5.8683	M+	2.97311	0.7118	rp	501-75-7	3614	HMDB0000898	5854	C05127	1329.37	1123.75	1940.28	1520.84	1767.81	2279.55	2023.35	2037.61	1850.84	1873.43	1255.85	2735.83	2315.49	1814.3	1710.24	1945.66	1655.13	1891.75	2390.71	1732.5	1661.61	2118.31	1668.01	1273.4	1648.26	1492.23	1735.96	1818.05	1983.02	1550.14	1717.32	1243.71	2720.35
T3_positive	Metanephrine	Hormones and hormone related compounds	Hormones and hormone related compounds	C10H15NO3	236.071	197.105	1.2031	M+K	9.71974	0.7718	rp	5001-33-2	21100	HMDB0004063	65	C05588	10663.5	6004.49	7214.28	7681.2	9678.36	9002.4	4899.24	11441.4	6615.17	9831.71	7737.21	9080.2	6647.11	6442.75	6492.05	5810.6	7397.24	7650.66	5674.01	6255.49	6639.8	8859.63	8575.68	6465.94	7263.47	8619.26	7332.29	6657.33	7092.07	6799.85	5786.74	5125.03	7703.44
T3_positive	Thioridazine	Heterocyclic compounds	Heterocyclic compounds	C21H26N2S2	371.163	370.154	11.4578	M+H	1.58177	0.8287	rp	50-52-2	5452	HMDB0014817	-	-	6397.98	8700.49	3947.86	5369.98	4367.61	5872.36	4138.29	7186.44	6914.41	6427.24	4886.22	5967.74	7363.54	4053.31	4952.46	3731.64	11557.2	8328.82	4849.76	9849.68	14750.3	5408.73	7656.7	24976.8	4336.34	10440.9	9062.32	15531.5	9744.51	5721.09	5457.81	5180.09	9673.09
T3_positive	Djenkolic acid	Organic acid and Its derivatives	Organic acid and Its derivatives	C7H14N2O4S2	219.018	254.04	0.4239	M+H-2H2O	20.4386	0.705	rp	498-59-9	68134	-	-	C08275	72298.7	119565	63254.3	139827	63317.1	152214	138498	79691.7	152155	66861.9	65056.2	185949	78761	56423	62786.3	55893.7	78844.3	85504.4	67935.1	83666.2	55978.4	64911.2	60986.9	69753.1	62822.6	124343	142597	82378.5	153377	126747	118498	149128	83412.6
T3_positive	Medicagenic acid b-maltoside	Terpenoids	Triterpene Saponin	C42H66O16	809.444	826.435	9.4855	M+H-H2O	21.4977	0.517	rp	49792-25-8	14447545	HMDB0039290	-	-	7793.72	7152.16	7223.73	7443.67	7550.7	10489.7	7983.78	8261.9	8039.3	8418.16	7582.44	11039.5	9136.72	6681.01	7123.52	7656.99	8589.07	8830.33	7376.59	7485.6	7724.83	7527.72	6622.43	7511.06	7629.4	6647.4	7419.23	11031.6	7879.28	6615.78	7225.26	7437.7	10387.8
T3_positive	Neomethymycin	Aldehyde,Ketones,Esters	Esters	C25H43NO7	508.261	469.304	6.9474	M+K	2.03046	0.7017	rp	497-73-4	5282033	-	-	-	2529.22	2665.89	2862.71	2230.27	2463.22	3023.4	2612.17	1898.16	2165.18	2771.26	2502.35	2794.1	2513	1655.33	2024.32	1970.01	1752.51	1881.25	1652.21		1359.12	1550.03	1814.15	1382.19	1623.49	860.56	1489.71	1154.94	990.058	1061	2019.32	1443.21	1944.14
T3_positive	Neotigogenin acetate	Others	Others	C29H46O4	459.355	458.34	11.4578	M+H	16.3083	0.802	rp	4948-43-0	313012	-	43696	-	4859.58	4334.65	4672.18	4024.75	4464.47	4390.23	5187.88	5192.98	5287.02	4642.37	3886.39	6614.6	4247.95	4249.77	4389.59	4396.21	4872.14	4011.85	4935.75	4617.04	4247.46	4826.87	4219.1	4557.07	4778.96	4347.45	4489.72	4839.52	6131.88	5154.05	4781.11	4808.02	6258.11
T3_positive	Smilagenin acetate	Terpenoids	Triterpene	C29H46O4	459.354	458.34	8.8999	M+H	18.9237	0.8467	rp	4947-75-5 | 35319-91-6	225766	-	43697	-	8526.26	3812.28	5130.26	3645.88	5349.2	4673.94	7137.89	6489.78	4902.66	6790.42	2366.38	2358.7	3957.87	7207.03	3837.94	3939.06	8378.48	7664.03	3308.16	4132.86	8380.47	3797.35	9868.65	6642.58	3771.18	8793.26	2907.39	8052.2	4021.19	2156.34	3032.12	6122.86	8754.79
T3_positive	Methaphenilene	Benzene and substituted derivatives	Benzene and substituted derivatives	C15H20N2S	205.075	260.135	0.6442	M+H-C4H8	1.7985	0.707	rp	493-78-7	10306	-	-	-	6372.68	6677.54	9299.03	3399.83	8862.49	2982.38	6063.45		8381.15	6251.99	6907.72	10129.5	4121.74	8378.22	3501.15	5245.34	1557.51	9655.31	3203.95	3847.23	4240.94	4175.76	8411.87	8474	5629.96	4029.3	6960.05		19142.8	7375.8	2796.8	5962.28	6236.38
T3_positive	Kynurenic acid	Organic acid and Its derivatives	Organic acid and Its derivatives	C10H7NO3	417.039	189.043	10.9267	2M+K	20.2025	0.6108	rp	492-27-3	3845	HMDB0000715	5683	C01717	8563.35	6910.86	7374.86	8758.61	7634.59	7677.72	7117.25	8708.87	7273.72	8154.29	6516.72	9281.97	7684.32	6492.19	6777.65	6593.32	7178.84	7754.64	5878.43	10369.9	10197.6	6271.98	6803.37	12681.2	6719.59	6061.54	5245.69	6046.44	5042.87	4355.48	6295.16	5638.83	8543.77
T3_positive	Dehydroemetine	Heterocyclic compounds	Heterocyclic compounds	C29H38N2O4	479.295	478.283	10.8013	M+H	4.68084	0.8999	rp	4914-30-1 | 1986-67-0 | 26266-12-6	21022	-	-	C07996	22323	18558.8	19655.3	19771.8	19716.2	22713.7	24560	24555.2	24484.7	23634.5	24046.1	33654.1	24569.3	20730.6	22750.1	23967.8	22511.6	25499.1	29274.7	23455.4	21150.7	22261.1	24445.3	17074.3	25393.9	23067.8	24202.2	26115.7	29856.4	25328.2	24794.1	21899.6	31926
T3_positive	D-fructofuranose 1,6-bisphosphate	Organic acid and Its derivatives	Organic acid and Its derivatives	C6H14O12P2	362.994	339.996	4.4867	M+Na	22.2027	0.6257	rp	488-69-7	172313	HMDB0001058	147	C00354	2016.74	1705.16	2035.04	2030.6	1466.84	2075.81	1617.68	2023.44	1766.61	2087.37	1935.13	1797.29	2390.88	1657.41	1590.51	1867.56	2215.06	2249.62	1505.97	1378.53	1811.75	1908.9	2003.48	1618.14	1711.04	1702.09	1519.86	2414.24	1658.63	1950.47	1460.95	2222.36	2297.73
T3_positive	Jasmone	Aldehyde,Ketones,Esters	Ketones	C11H16O	203.091	164.12	5.9735	M+K	19.7361	0.6413	rp	488-10-8	1549018	HMDB0035601	-	C08490	2863.81	2163.33	2351.81	2147.85	1717.76	3035.86	3313.31	2759.48	2615.78	2722.33	3112.32	3956.25	2244.85	2730.83	2473.9	2451.24	1948.09	3072.34	3139.69	3381.43	2037.38	1970.39	2383.66	2104.44	2453.74	2360.16	1796.4	2416.32	2573.82	2086.86	2507.08	1813.84	3773.02
T3_positive	Indole-3-carboxaldehyde	Heterocyclic compounds	Indole and Its derivatives	C9H7NO	187.094	145.053	2.3387	M+CH3CN+H	21.426	0.6522	rp	487-89-8	10256	HMDB0029737	-	C08493	5839.36	4331.83	5645.02	3403.16	3815.94	7129.82	6518.5	4220.03	6235.01	6505.27	3723.83	7671.81	15533.5	3612.12	3426.76	4163.23	5944.82	6243.99	5436.28	5913.91	3182.22	6150.35	5642.03	9808.92	6976.84	4533.47	5311.01	15133	7129.17	5198.23	5972.82	5035.85	7807.43
T3_positive	Harmol	Heterocyclic compounds	Indole and Its derivatives	C12H10N2O	435.123	198.079	4.5882	2M+K	2.02242	0.973	rp	487-03-6	68094	HMDB0034217	43883	-	4467.15	3228.65	3938.29	3968.69	3608.02	4235.18	3913.23	4832.82	3723.19	4363.21	4355.19	4977.51	4629.99	3792.06	3997.21	4689.42	4544.01	5082.48	3647.19	3662.91	3849.1	4704.17	3982.77	4520.31	4794.97	4080.05	3811.44	5472.55	4185.14	4082.79	4392.89	4603.07	5618.66
T3_positive	Fraxinol	Heterocyclic compounds	Heterocyclic compounds	C11H10O5	269.07	222.053	1.3934	M+HCOO+2H	8.80212	0.7043	rp	486-28-2	3047739	HMDB0136673	-	-	5975.74	4148.93	3875.85	5722.61	4856.23	5232.41	4250.43	4825.41	4509.81	5276.42	6937.85	5606.26	5258.07	4990.85	4980.03	5875.11	6073.49	6601.88	4632.16	5226.6	5373.76	5160.41	5266.98	4987.83	5888.46	5130.78	5509.84	6516.81	4825.46	6457.39	4287.9	6544.04	4959.52
T3_positive	Isofraxidin	Heterocyclic compounds	Heterocyclic compounds	C11H10O5	223.063	222.053	9.7429	M+H	10.5875	0.696	rp	486-21-5	5318565	HMDB0253642	-	C17480	3371.26	3825.68	2531.96	3076.84	3145.63	3651.5	2935.49	3137.96	3739.88	3530.28	2191.18	5848.02	3147.83	2618.13	3186.14	2781.19	3046.54	3031.51	3472.02	3879.97	3092.86	4466.22	2680.01	3769.01	3346.7	2966.36	2356.8	6157.14	3172.85	2928.37	3184.01	3814.59	3935.28
T3_positive	Cytisine	Nucleotide and Its metabolites	Nucleotide and Its metabolites	C11H14N2O	305.108	190.111	0.8623	M-2H+3K	14.1011	0.6255	rp	485-35-8 | 115051-74-6	10235	-	43861	-	20772	21198.7	12958.8	14190.5	20651	22908.9	21854.9	24070.6	24155.8	21364.9	17508.3	28872.8	22096.4	12775.3	18858.3	15593.3	13051.6	17933.7	21241.8	17777.2	12857.8	19071.3	17293.4	14771.4	20064.8	18868.9	13741.3	26025	23782.4	21040.9	20091.9	8202.95	26792.6
T3_positive	methyl (1S,15R,17S,18S)-6-[(1S,12R,14R,15E,18S)-15-ethylidene-18-methoxycarbonyl-17-methyl-10,17-diazatetracyclo[12.3.1.03,11.04,9]octadeca-3(11),4,6,8-tetraen-12-yl]-17-[(1R)-1-hydroxyethyl]-7-methoxy-3,13-diazapentacyclo[13.3.1.02,10.04,9.013,18]nonadeca-2(10),4,6,8-tetraene-1-carboxylate	Heterocyclic compounds	Heterocyclic compounds	C43H52N4O6	721.391	720.389	9.5325	M+H	8.39274	0.5558	rp	4835-65-8	102483318	-	-	-	7140	5960.72	6875.63	5819.78	6284.86	7200.19	7327.35	8545.19	7615.15	8715.66	7972.05	11053.8	8019.19	8474.55	6225.79	6410.25	7924.5	7161.82	6933.61	7070.54	6195.18	7074.63	5647.34	7331.36	6531.63	5780.08	7601.97	8815.76	8559.33	6433.6	6247.33	7681.1	8083.29
T3_positive	2-Dodecenal	Aldehyde,Ketones,Esters	Aldehydes	C12H22O	200.201	182.167	8.5725	M+NH4	1.52251	0.7016	rp	4826-62-4	5283361	HMDB0031020	-	-	10664.2	9491.71	11311	8492.75	9562.6	18030.8	13889.6	9495.25	18153.5	11564.6	14229.7	21023	14171.7	6960.53	9635.87	11600.5	10637.5	10730.4	10980.7	12914.5	6591.65	16810.3	10610.2	18480.3	11635.2	9374.47	9993.56	14042.7	13401.2	10790.3	10899.9	8447.74	25073.3
T3_positive	Cepharanthine	Others	Medicine	C37H38N2O6	653.292	606.273	7.8436	M+H+HCOOH	3.32011	0.9235	rp	481-49-2	10206	-	44097	C09391	4014.82	3202.78	4032.32	5707.64	5025.52	3909.71	4786.9	6996.09	4416.77	3521.37	2211.25	9869.84	2998.4	4320.68	1930.86	3494.98	5374.07	1461.1	3351.84	1204.47	5967.15	2072	1321.86	3132.67	1383.46	2686.54	3732.26	4687.35	10858.3	2277.95	2777.15	2944.37	7624.61
T3_positive	Juglone	Benzene and substituted derivatives	Benzene and substituted derivatives	C10H6O3	371.051	174.032	3.1319	2M+Na	5.53934	0.7066	rp	481-39-0	3806	HMDB0030773	-	C03840	6993.32	5495.48	6131.97	6997.15	5807.93	6314.5	5243.59	6531.03	6532.1	7601.38	7025.25	7292.21	5581.05	4969.86	5975.7	6807.78	7577.3	7379.67	6065.41	5415.1	5997.92	7154.22	7021.59	7545.88	7235.1	6018.8	6213.03	8475.33	6986.03	6853.49	6811.44	7477.94	8391.02
T3_positive	12-[(Cyclohexylcarbamoyl)amino]dodecanoic acid	FA	FFA	C19H36N2O3	341.277	340.273	6.9474	M+H	1.017	0.9752	rp	479413-68-8	22978774	-	44975	-	10193.4	9277.6	10033.9	9827.31	10068.3	10831.9	9771.74	9905.62	9959.96	11511.7	10176.5	12821.7	11486.5	8821.12	9121.24	9320.18	9645.27	10866.8	8239.33	8605.58	8373.85	9947.61	9415.01	8794.96	10369.9	8979.39	9503.67	12370.6	10469.3	10043.6	9462.48	8864.34	11778.5
T3_positive	N-[(3S)-Tetrahydro-2-oxo-3-furanyl]octadecanamide	Amino acid and Its metabolites	Amino acid derivatives	C22H41NO3	368.313	367.309	7.1052	M+H	1.4884	0.918	rp	479050-96-9	69757690	-	45493	-	3885.52	5755.66	9344.8	12413.8	4780.68	5792.6	7306	3193.14	7158.82	3945.68	1466.96	10167	5518.15	5602.97	3121.16	2521.62	6407.02	1895.06	3107.65	1781.9	7382.63	2555.15	2590.73	1578.61	2445.34	3029.28	6237.38	4747.28	6413.15	3508.16	3419.99	2419.82	8845.08
T3_positive	Chlorophyll	Tryptamines,Cholines,Pigments	Pigments	C55H72MgN4O5	875.557	892.535	8.2003	M+H-H2O	22.0558	0.666	rp	479-61-8	12085802	HMDB0038578	-	C05306	8661.89	6985.82	7868.1	7594.34	8423.96	8496.73	8162.68	9004.29	8595.52	8353.75	8819.02	10553	8856.33	7405.54	7651.79	8145.63	8650.9	8770.31	7879.8	6528.55	6359.05	7320.78	8113.34	7349.26	7427.73	7172.62	6878.95	9130.75	8414.51	7462.64	7178.27	7376.09	9449.29
T3_positive	Palmitoyl 3-carbacyclic Phosphatidic Acid	FA	FFA	C20H39O5P	454.277	390.253	10.4094	M+CH3CN+Na	16.8131	0.6708	rp	476310-22-2	10178491	-	44867	-	3655.65	6754.95	3231.95	3345.58	1653.19	93869.8		13900	1109.64	17624.5	49342.2	737.423		3999.44	66075.9	8678.94	6210.49	6817.29	7207.82	5815.91	3997.41	25348.4	11815.2	18531.7	835.202	3667.82	3983.24	4679.29			1872.12	6420.43	8347.43
T3_positive	Glycocholic acid	Bile acids	Bile acids	C26H43NO6	466.311	465.309	8.4271	M+H	8.89849	0.6758	rp	475-31-0	10140	HMDB0000138	-	C01921	16506.7	15286.4	13971.1	13788.5	13441.9	15330.7	13265	15385.6	13636.1	15690.4	15349.8	17707.7	14904.2	12598.1	13763.7	13851.7	14494.1	16991.1	13228.1	13013.2	12782.4	14194.1	13999.1	12220.3	14733.1	13516.5	14046.5	17795.3	15442.5	15014.3	14348.1	13386.3	17589.2
T3_positive	Glycolithocholic acid	Bile acids	Bile acids	C26H43NO4	434.324	433.319	8.4424	M+H	8.99208	0.9126	rp	474-74-8	115245	HMDB0000698	5666	C15557	6641.49	5279.82	6105.07	5533.28	5459.51	6702.83	5631.67	7103.1	6032.81	7180.77	5737.04	7540.33	6979.06	5130.08	6035.58	6278	5469.84	6188.61	4388.14	4867.91	5170.63	6058.36	5455.07	5548.34	6412.18	5290.77	4931.66	6721.31	6589.12	4616.32	5742.73	5493.32	5371.76
T3_positive	17|A-Carboxy-17|A-formyloxy Dexamethasone	Aldehyde,Ketones,Esters	Ketones	C22H27FO6	451.148	406.179	7.1052	M+2Na-H	2.05106	0.7013	rp	473273-04-0	11729195	-	-	-	1601.9	1408.4	1559.23	1304.73	1474.66	1562.54	1339.09	1498.96	1255.26	1510.56	1394.66	2256.01	1697.86	1304.09	1189.5	1302.87	1322.31	1527.02	1394.55	1398.56	677.123	1320.44	956.431	1037.09	970.672	1067.98	1307.09	1491.46	741.548	1225.5	968.358	1365.51	1362.61
T3_positive	Pinonic acid	Organic acid and Its derivatives	Organic acid and Its derivatives	C10H16O3	157.083	184.11	10.6434	M+H-C2H4	4.86125	0.6421	rp	473-72-3 | 61826-55-9	10130	-	-	-	26177.4	22639.5	102879	24755	23235.8	105315	19945.8	43500.3	18950.9	35558.5	22222.8	28988.7	10861.5	32592	19741.8	21803.9	24363	19880.9	22067.5	20537.7	18418.9	20634.4	20076.4	11801.4	19786.1	87089	52026.1	21222.7	12701.5	9744.35	21316.4	20893.7	5380.91
T3_positive	Gly-Pro-Arg	Amino acid and Its metabolites	Small Peptide	C13H24N6O4	329.193	328.186	4.9424	M+H	5.29914	0.7791	rp	47295-77-2	170776	-	21903	-	6769.56	6731.67	6763.85	6610.65	4618.98	7238.58	7821.97	6919.72	7922.36	8045.79	7067.44	8867.3	9018.9	5886.15	4776.96	7711.47	6366.01	7198.73	7997.19	5246.1	4981.68	7278.82	7134.53	7236.33	7366.81	6041.96	9376.83	6940.08	6846.6	6878.37	6162.38	7824.05	7917.19
T3_positive	Proline betaine	Amino acid and Its metabolites	Amino acid derivatives	C7H13NO2	188.071	143.095	2.4858	M-H+2Na	12.1619	0.6296	rp	471-87-4	115244	HMDB0004827	7089	C10172	6290.07	9318.87	6828.99	5203.03	5763.56	10875.8	13369.4	8604.56	20193.8	8300.46	10878.6	14676.2	9425.19	10939.2	13511.9	12384.2	18019.1	14344.9	15839	8792.7	9133.89	14635.8	10647.6	10830.5	7985.65	13076.2	9861.97	12935.8	16826.3	11630.5	13956.7	16749.7	14365.9
T3_positive	Enoxolone	Terpenoids	Triterpene	C30H46O4	509.305	470.34	10.2679	M+K	10.0279	0.6946	rp	471-53-4	10114	HMDB0011628	43857	C02283	5171.9	4370.17	4733.87	4211.35	4336.54	5316.11	4901.87	5750.66	5432.42	5557.52	5382.02	6124.9	5646.08	5057.24	4520.9	4686.16	5888.01	5417.64	6448.23	5058.66	4742.72	4882.82	5532.25	4977.01	5714.91	5053.01	6887.93	6756.72	6863.68	6459.51	5626.19	6201.67	6759.02
T3_positive	8-Amino-7-oxononanoic acid	Organic acid and Its derivatives	Organic acid and Its derivatives	C9H17NO3	170.117	187.121	3.6471	M+H-H2O	2.89125	0.6827	rp	4707-58-8	173	HMDB0037790	-	C01092	3031.05	2183.65	4465.6	2781.11	2083.31	4727.75	2442.45	1925.99	3584.38	2954.3	2705.19	5327.24	4106.02	2154.72	3165.28	3154.88	3477.66	3295.18	2043.9	3780.81	2884.97	4663.61	3564.43	4080.39	3398.62	2166.84	3710.84	4267.13	4761.48	2522.82	3733.97	2162.45	15125.3
T3_positive	Ureidopropionic acid	Organic acid and Its derivatives	Organic acid and Its derivatives	C4H8N2O3	265.115	132.054	1.2841	2M+H	0.8	0.9832	rp	462-88-4	111	HMDB0000026	-	C02642	3405.93	3048.44	2760.61	2490.5	3248.51	3406.77	3434.32	4244.99	3355.66	3802.4	3179.85	4032.43	3317.22	2528.17	2422.06	2766.9	3444.12	3419.7	3216.37	6234.76	2649.39	2978.43	2998.82	2742.95	2941.57	3087.84	2691.5	3764.05	4761.57	3294.37	3906.01	2709.33	4606.56
T3_positive	Obeticholic acid	Organic acid and Its derivatives	Organic acid and Its derivatives	C26H44O4	420.312	420.324	8.2003	M+	15.9063	0.5116	rp	459789-99-2	447715	-	-	-	6326.99		6005.87	1871.37	5789.81	6699.27	6350.06	2285.32	6748.08	5790.61	6473.69	8624.97	7012.9	5421.66	6528.79	6784.67		10548.8	6246.34			5954.36	10559.6		6989.32	5808.65	7943.56		7358.6	6819.6	5400.07	6041.34	8211.31
T3_positive	Fenfluramine	Benzene and substituted derivatives	Benzene and substituted derivatives	C12H16F3N	276.102	231.124	1.315	M-H+2Na	21.4552	0.6285	rp	458-24-2 | 404-82-0	3337	-	2680	C06996		873.772	762.276	717.537	854.413	1151.32	742.941	1471.25	2264.65	1151.12	1735.55	1332.49	1304.74	1863.57	2105.07	1719.23	3268.74	2450.36	2324.23	1826.74	1113.31	2228.55	1265.74	1465.13	1488.28	1374.94	1814.52	1503.02	1587.51	930.813	719.875	2943.05	1483.25
T3_positive	5-Pyridoxolactone	Aldehyde,Ketones,Esters	Esters	C8H7NO3	353.079	165.043	8.3465	2M+Na	10.3	0.8733	rp	4543-56-0	78300	HMDB0004291	-	C06052	2300.13	1910.08	1759.05	1979.73	1523.2	2307.22	2048.49	1930.73	1981.46	1698.85	1168.66	1652.42	1987.19	1580.41	2055.49	1848.84	1980.27	1883.81	1859.55	1757.71	1663.93	1685.51	1700.77	1608.8	1741.19	1810.53	1786.19	1720.48	2050.79	1720.66	1667.6	1509.19	2339.4
T3_positive	4-Fluoro-3-methylaniline	Benzene and substituted derivatives	Benzene and substituted derivatives	C7H8FN	148.06	125.064	1.2684	M+Na	7.30625	0.847	rp	452-69-7	67981	-	-	-	13466.6	13313.5	12419	12031.4	13209.4	15037.2	13745.3	14789.6	15419.9	14163.9	12948.2	19853	14162.1	10801.5	12815.9	13780.9	12839.5	13523.7	12511	12975.2	10719.4	13956.7	13074.7	12581.6	13815.6	12757.4	12060.5	17098.3	17696.9	14346.3	13845.2	10780.1	18982.5
T3_positive	Homoeriodictyol	Flavonoids	Flavonoid	C16H14O6	627.14	302.079	9.7744	2M+Na	12.9705	0.5995	rp	446-71-9	73635	-	-	C09756	4711.46	2723.6	3620.53	4786.11	3959.35	3944.06	4723.99	4336.6	2958.9	4044.57	3866.05	5856.87	4749.9	3703.24	3291.41	3544.79	2740.74	2476.06	3728.25	3922.28	3597.96	2411.95	3488.15	3042.33	2320.16	2826.53	3428.12	3635.09	4613.99	2248.3	2610.2	2620.5	3852.3
T3_positive	N-Methyldioctylamine	Alcohol and amines	Amines	C17H37N	294.262	255.293	8.6225	M+K	17.8923	0.6676	rp	4455-26-9	78202	-	103466	-	2400.01	1251.1	1546.78	2072.55	532.921	1092.49	2242.54	2671.61	1085.12	1732.33	1688.02	1694.16	1400.66	1364.28	1686.98	1077.74	1992.29	2092.3	2503.86	786.624	1479.32	858.213	1023.13	775.351	1007.67	1153.21	2102.29	685.038	1643.72	1081.19	818.632	1316.76	766.533
T3_positive	L-Rhamnulose 1-phosphate	Organic acid and Its derivatives	Organic acid and Its derivatives	C6H13O8P	262.069	244.035	7.1052	M+NH4	0	0.8276	rp	444-09-7	6451998	-	-	C01131	2650.84	2218.29	2053.07	2114.81	2148.33	2555.36	2236.69	2691.67	2599.82	2832.75	2089.32	3191.66	2698.42	2122.33	2282.98	2377.45	2598.34	3038.72	2182.96	1277.24	2346.84	2378.33	2547.1	2270.13	2478.87	2230.02	2504.62	2847.19	2550.21	2664.78	2240.09	1625.11	2989.02
T3_positive	Phosphonoacetate	Organic acid and Its derivatives	Organic acid and Its derivatives	C2H5O5P	186.996	139.988	0.7231	M+HCOO+2H	11.31	0.5525	rp	4408-78-0	546	HMDB0004110	7018	C05682	681847	567708	647572	629562	577829	645474	597758	689740	596096	676004	617640	809974	601941	573054	576896	634775	656347	663217	602430	624505	566460	593894	575711	545336	607982	544660	614814	671801	657789	582143	562339	630904	743526
T3_positive	Carnitine C2:0	FA	CAR	C9H17NO4	204.123	203.116	0.8468	M+H	0.891467	0.968	rp	4398-79-2	18230	HMDB0000201	-	C02571	4647.99	17259.5	11219	3843.01	8732.08	10796.2	8880.66	7459.49	13649.5	7260.37	8803.53	21253.7	2667.63	5244.91	7385.57	7877.9	3972.36	5888.48	7787.02	5304.87	8512.22	11615.7	7441.97	7637.45	7929.46	12305.1	9327.89	10510.1	17887	10937.1	6959.26	5659.82	4666.12
T3_positive	2-(((2-Ethylhexyl)oxy)carbonyl)benzoic acid	Benzene and substituted derivatives	Benzene and substituted derivatives	C16H22O4	579.291	278.152	9.7744	2M+Na	2.93388	0.8886	rp	4376-20-9	20393	HMDB0013248	-	C03343	13945.4	7741.78	9819.34	9354.7	10148.5	12030.3	12944.6	12701	11948.6	9403.16	10078.4	15313	11522.3	8447.65	9150.42	9147.79	10983.5	12099.9	12576.5	9780.32	8414.09	9166.77	9361.41	7997.35	9496.55	8420.85	9442.06	11156.7	12447	9608.18	8280.45	9027.03	13119.3
T3_positive	Coenzyme Q4	Heterocyclic compounds	Heterocyclic compounds	C29H42O4	455.31	454.308	10.8324	M+H	11.4796	0.8515	rp	4370-62-1	5283545	HMDB0006710	-	-	20325.8	14971	17581.4	15134.6	15529.1	13645.8	21088.8	18541.1	15426.6	16639.1	14615	20092.4	15272.4	13418.1	13117.6	14458.1	19150.5	30019.3	14341.3	13918.7	15836.8	11404.8	14683.3	28617.4	17111.4	14601.5	15249.3	16723.9	13876.5	15872.2	15099.6	14079.3	20232.1
T3_positive	Nandrolone	Hormones and hormone related compounds	Hormones and hormone related compounds	C18H26O2	275.193	274.193	10.8168	M+H	19.7262	0.8536	rp	434-22-0	9904	HMDB0002725	1434	C07254	87351.9	68902.5	76896.9	74226.1	73153.4	85145.5	78865	88004.8	77299.1	85101	73541.4	97754.7	79487.3	68316.3	72772.6	81144.3	72330.6	85000.7	75612.9	68678	70067.3	78294.8	79828.2	57688.3	84092.1	75928.2	79772.7	91809.1	90828.8	87133.7	78286.2	73839.5	101355
T3_positive	Lithocholic acid	Bile acids	Bile acids	C24H40O3	376.304	376.298	8.1681	M+	17.375	0.735	rp	434-13-9	9903	HMDB0000761	209	C03990	3199.7	5262.55	693.397	4640.78	1770.86	1352.18	860.541	4259.07	2810.51	2015.1	991.263	831.497	3343.07	2054.44	2430.72	1556.28	8900.37	6293.48	2822.75	5317.29	11104.1	2554.94	4983.44	20871.1	1457.38	3797.85	2984.25	6175.82	1446.43	1960.63	917.379	1134.27	2113.7
T3_positive	2-Cyclohexyl-2-hydroxy-2-phenylacetic acid	Benzene and substituted derivatives	Benzene and substituted derivatives	C14H18O3	507.218	234.126	10.4094	2M+K	6.01375	0.8702	rp	4335-77-7 | 50896-04-3	97700	-	1688	-	44929.8	37409	38996.3	39799	36360	43457.1	42711.4	41635.7	43699.2	36186.2	37488.6	53094.3	37200.1	33105.3	35209.9	35531.1	38377.7	41252.9	41485.4	38543.6	32723.8	33776.7	34583.8	29768.1	37083.2	32020.9	36871.2	36161.6	41572.6	32114.5	36587	34616.8	41286.3
T3_positive	Zopiclone	Aldehyde,Ketones,Esters	Ketones	C17H17ClN6O3	411.093	388.105	9.7429	M+Na	1.31131	0.9164	rp	43200-80-2	5735	HMDB0015329	-	-	13712.5	12143.8	10994.6	12399.9	12469.8	16305.6	13674.9	13944.6	16062.8	13412.5	10313.7	16574.6	12680.7	10038.1	12778.3	10805	11926.9	13697.1	15617.1	18008.2	12161.8	15364.4	10577.3	11725.6	13179.4	12439.3	10911.1	16111.6	13491.7	13285.7	13465.9	11030	18060.7
T3_positive	Prostaglandin h2	Hormones and hormone related compounds	Hormones and hormone related compounds	C20H32O5	437.193	352.225	8.2192	M+K+HCOOH	1.60112	0.8662	rp	42935-17-1	445049	HMDB0001381	3495	C00427	11566.2	10824.8	18574.8	25082.6	11001.7	14227.8	14631.5	13615.6	13190.1	12450.8	9181.25	27334.3	15375.4	14058.8	11062	9359.06	17095.8	9524.58	10809.4	8050.59	18346.6	8526.41	8785.18	5769.41	8677.3	11015.9	17883.8	14066.7	28589	9779.85	11138.5	10349.6	22522.3
T3_positive	2-Chloro-2'-Deoxyadenosine	Nucleotide and Its metabolites	Nucleotide and Its metabolites	C10H12ClN5O3	308.055	285.063	4.5882	M+Na	9.35076	0.6942	rp	4291-63-8	20279	HMDB0014387	-	-	9771.74	7999.22	8823.03	8250.04	8730.92	9038.09	7876.03	9335.76	8051.24	9917.49	9961.02	11425.1	9683.38	8532.81	9411.34	9602.36	9721.58	10888	7444.84	7779.22	8586.94	10023.7	9440.45	9202.2	11014.3	8837.79	8081.17	12319.3	9787.78	9607.79	9312.16	9604.33	11324.4
T3_positive	Daimuron	Benzene and substituted derivatives	Benzene and substituted derivatives	C17H20N2O	269.172	268.158	8.551	M+H	17.5793	0.6786	rp	42609-52-9	39238	-	-	C18427	3821.21	2571.36	3001.34	2780.1	3165.79	3826.66	3471.56	3788.58	2587.35	3331.07	3405.51	5094.77	3016.2	2538.4	3218.33	3525.65	3280.53	3477.98	3954.55	2718.7	3008.4	2650.11	2179.68	3725.76	3775.85	2958.7	2315.48	3203.66	4241.67	3484.68	3274.49	2672.98	3400.69
T3_positive	Stearoyllactic acid	FA	FFA	C21H40O4	357.309	356.293	11.0362	M+H	13.3503	0.5065	rp	4253-64-9	86677	HMDB0033372	-	-	2047.17	4126.78	697.032	950.284	3793.1	2779.88	7252.18	2450.22	6701.72	2405.05	527.379	8575.09	4102.75	1553.86	3823.76	2228.08		1087.26	2559.59	622.254		2369.49	3346.88		2754.04	2892.7		6095.77	9119.55	5592.66	3966.26		10303.9
T3_positive	Ile-Met	Amino acid and Its metabolites	Small Peptide	C11H22N2O3S	309.142	262.135	2.307	M+HCOO+2H	13.65	0.6899	rp	42384-14-5	7020106	HMDB0028913	24031	-	80868.5	80198.7	68963	69912.3	74441.6	77375.8	75530	84956.9	77963.9	81127.7	76344.7	112872	82123.2	64242.5	68171.3	80573.3	74577.7	83013.3	76511.1	64332.8	60572.3	71684.9	68630.5	63797.8	76324.9	81904.6	70042.8	100745	91234.1	88105.4	74371.4	63554.3	97834.8
T3_positive	1,2-Dioleoyl-sn-Glycero-3-Phosphocholine	GP	PC	C44H84NO8P	808.566	785.593	6.1107	M+Na	17.8498	0.8265	rp	4235-95-4	10350317	HMDB0000593	-	-	5369.91	5625.65	4942.41	3602.67	4842.6	5528.17	3889.62	4049.9	5925.6	5755.61	5131.72	6363.81	5802.24	4714.76	4435.84	5793.91	3595.71	6331.75	4931.75	4311.14	4916.31	5358.21	4884.02	5604.31	4569.88	5108.18	5360.1	5593.19	5112.9	5322.21	6576.79	5142.03	6250.06
T3_positive	Acivicin	Others	Others	C5H7ClN2O3	262.981	178.014	0.7076	M+K+HCOOH	4.19364	0.7064	rp	42228-92-2 | 76898-56-1	294641	-	-	-	25191.3	17645.4	24904.8	25219.8	15729.9	16908.8	11652.1	20229.5	19371	23400.6	24365.3	18148.8	20995	24484.4	15755.3	21381.3	41323.1	32656.1	16455.5	27863.4	28405.9	21054.5	22201.4	39783.9	20311.7	16069.5	27807	27435.7	22433.5	17886.8	14243.3	32709.8	28941.4
T3_positive	D-Xylulose 5-phosphate	Carbohydrates and Its metabolites	Phosphate sugars	C5H11O8P	306.943	230.019	0.6916	M-H+2K	11.8169	0.6116	rp	4212-65-1	439190	HMDB0000868	5829	C00231	10838	9401.75	8055.96	9316.27	9813.53	11459.7	12201.9	15077.1	10447.4	10171	8908.92	11595.9	10409.9	15471.4	7913.6	17188.4	8074.04	9256.82	6524.3	8764.4	7077.85	7694.54	9667.99	8117.03	10071.3	8456.04	15769.1	8584.03	9630.8	8280.41	7375.12	5463.95	9944.27
T3_positive	Sinapaldehyde	Benzene and substituted derivatives	Phenolics	C11H12O4	191.07	208.074	4.5882	M+H-H2O	0.4	0.9425	rp	4206-58-0 | 20649-43-8	5280802	-	44806	C05610	1097.01	1243.42	1368.28	959.372	1208.37	1251.21	1619.15	1670.98	1666.33	1588.91	900.797	2135.59	1852.65	1787.85	1572.64	1779.05	1605.32	1602.92	1380.5	1256.79	1382.06	1901.39	1845.68	1358.28	1494.72	2350.93	1379.76	2275.32	1895.58	1607	1376.53	1438.62	1861.2
T3_positive	16,16-Dimethylprostaglandin A1	Hormones and hormone related compounds	Hormones and hormone related compounds	C22H36O4	329.246	364.261	9.5129	M+H-2H2O	7.11317	0.7082	rp	41692-24-4	5271806	-	4122	-	1926.1	3320.16	3081.41	2649.01	3030.56	2081.33	3419.61	926.863	2797.6	1989.16	2038.71	7597.53	4132.88	2967.34	3807.62	2310.49	2553.42	2378.11	1132.32	1114.63	3117.47	2737.6	2837.79	1947.24	2028.47	1100.68	548.881	2232.78	1035.32	1911.45	2937.3	3085.98	3544.43
T3_positive	14,15-dehydro Leukotriene B4	Hormones and hormone related compounds	Hormones and hormone related compounds	C20H30O4	335.26	332.272	9.4698	M+Na	0.520778	0.9316	rp	114616-11-4	5283132	-	-	-	2821.19	2645.97	1601.44	1944.18	2049	2228.3	2987.36	2814.16	2263.44	2265.93	1891.34	2186.42	1799.38	1351.84	1846	1635.19	2497.69	3151.43	2084.78	1868.49	1749.08	852.948	3354.63	2155.01	1871.18	1180.97	1828.02	2350.17	1255.97	1852.07	1579.34	1692.74	2085.59
T3_positive	N-(3,4,5-trimethoxybenzoyl)glycine	Benzene and substituted derivatives	Benzene and substituted derivatives	C12H15NO6	270.087	269.09	4.5882	M+H	9.84325	0.5557	rp	40915-27-3	221611	-	-	-	3528.53	2907.17	3252.62	3010.99	3138.96	3385.03	2772.44	3538.55	2565.32	3226.82	3339.3	4168.89	3202.02	2731.26	2722.68	3101.4	3073.14	3326.45	2948.4	2884.96	2922.76	3080.12	2906.82	2650.22	3400.41	2781.53	2811.84	3648.35	3052.41	2867.46	2931.76	3124.39	3515.01
T3_positive	1-[2-Nitro-4-(trifluoromethyl)phenyl]pyrrolidine	Heterocyclic compounds	Heterocyclic compounds	C11H11F3N2O2	243.073	260.077	7.1052	M+H-H2O	5.65575	0.6268	rp	40832-82-4	2775753	-	-	-	13713.5	11156.1	11887.3	11420.8	11457.5	13275.9	11830.7	13508.6	13316.1	13982	12987.4	16472.5	13887.1	11694.6	12533.4	12789.9	14015.7	14450.3	12921.4	11628.9	11321.4	12467.3	12510.4	11778.9	12964.7	11897.3	12616.1	15697.3	15013.6	13155.5	12386.7	12192.1	15978
T3_positive	Suprofen	Benzene and substituted derivatives	Benzene and substituted derivatives	C14H12O3S	225.034	260.051	0.4865	M+H-2H2O	4.97789	0.6371	rp	40828-46-4	5359	HMDB0015008	-	C07320	6141.08	5368.26	3247.4	5711.66	5224.11	6898.57	5412.55	4090.93	5402.92	4241.8	6098.31	7319.12	5880.6	3665.19	4825.39	3382.06	5285.89	4947.65	5740.95	6326.43	5540.55	3523.3	4536.95	4782.69	3350.14	3433.23	5478.12	5125.95	7205.78	5737.99	3022.13	4896.69	7625.57
T3_positive	Carnitine	FA	CAR	C7H15NO3	162.112	161.105	0.8315	M+H	0.338343	0.9559	rp	406-76-8 | 461-06-3	288	HMDB0000062	-	C00318	4647.99	17259.5	11219	3843.01	8732.08	10796.2	8880.66	7459.49	13649.5	7260.37	8803.53	21253.7	2667.63	5244.91	7385.57	7877.9	3972.36	5888.48	7787.02	5304.87	8512.22	11615.7	7441.97	7637.45	7929.46	12305.1	9327.89	10510.1	17887	10937.1	6959.26	5659.82	4666.12
T3_positive	Sotalol	Benzene and substituted derivatives	Benzene and substituted derivatives	C12H20N2O3S	273.131	272.12	3.7105	M+H	11.788	0.6895	rp	3930-20-9	5253	HMDB0014632	2474	C07309	2270.85	982.319	2882.67	917.762	1463.31	3143.3	2752.88	962.118	2885.16	1899.06	1737.65	2407.14	4603.77	972.359	1910.29	2290.23	2195.28	1761.63	2296.25	1850.23	1324.97	3102.89	2051.91	1580.93	3113.06	1486.3	2257.3	1549.65	1678.41	2121.34	2290.47	1772.75	2251.9
T3_positive	Matromycin	Aldehyde,Ketones,Esters	Esters	C35H61NO12	688.42	687.419	10.6118	M+H	2.62838	0.7467	rp	3922-90-5	72493	-	44103	C01946	6958.46	5852.43	6169.68	5589.3	6079.82	6730.03	6092.39	6615.83	6713.12	6269.43	6196.45	8867.62	6534.28	5892.7	6299.21	5980.27	6535.01	6633.77	5814.86	5664.37	5467.27	5912.09	5398.37	5323.4	5673.19	5342.18	5505.68	7639.08	7278.76	6074.4	5450	5217.53	7581.75
T3_positive	Nalidixic acid	Organic acid and Its derivatives	Organic acid and Its derivatives	C12H12N2O3	317.055	232.085	4.6358	M+K+HCOOH	2.64987	0.7132	rp	389-08-2	4421	HMDB0014917	-	C05079	3880.33	4271.08	4458.61	4676.3	4831.62	5570.07	4486.93	5095.44	5122.31	4875.21	4925.21	6426.39	5569.61	4298.52	3481.7	4863.99	5350.29	4817.15	5177.64	4349.76	4702.12	5039.67	2761.77	4263.92	4746.43	4176.23	3903.14	2833.7	4579.99	5031.97	4483.6	4896.24	6260.14
T3_positive	2,5-Dimethyl-3,4-diphenylcyclopentadienone	Aldehyde,Ketones,Esters	Ketones	C19H16O	283.111	260.12	7.8117	M+Na	2.212	0.6976	rp	38883-84-0 | 26307-17-5	141277	-	-	-	943.303	885.267	1323.57	1260.72	1739.3	2336.15	1355.58	1050.67	1645.48	2064.71	1748.56	2266.35	1333.88	1337.73	588.807	2133.05	1842.08	2403.05	1009.21	1552.87	1089.55	1742.96	2207.16	2073.38	1109.01	1094.47	1861.85	1595.29	1725.58	958.521	1113.15	1535.76	1054.44
T3_positive	Dopamine 4-beta-D-glucuronide	Heterocyclic compounds	Heterocyclic compounds	C14H19NO8	352.1	329.111	4.5882	M+Na	4.83325	0.6427	rp	38632-24-5	3082490	HMDB0010329	-	-	1345.61	632.976	1771.42	1189.78		709.752		945.136		828.459		2324.13	2073.67	1262.99			2516.3	1290.57	1599.61		2299.16	1813.01		692.156	1017.58	887.381	594.848	1668.98				606.74	1226.58
T3_positive	2,3',5-Trichlorobiphenyl	Benzene and substituted derivatives	Benzene and substituted derivatives	C12H7Cl3	316.904	255.961	0.597	M+Na+K-H	10.8335	0.5409	rp	38444-81-4	38033	-	-	-	5222.53	4255.04	3757.68	4779.18	3164.84	5121.83	5091.53	5393.06	4445.81	4776.73	4110.73	6989.9	4239.61	3296.95	3875.77	4124.35	3962.02	3733.09	3279.87	4277.37	3902.04	3381.93	4019.43	3049.46	4154.88	2953.6	3268.59	3515.39	3708.57	3887.82	3791.87	2819.27	5054.85
T3_positive	(+)-Penbutolol	Benzene and substituted derivatives	Phenolics	C18H29NO2	292.236	291.22	6.9317	M+H	23.696	0.7077	rp	38363-41-6	162302	HMDB0015447	-	-	248799	215154	231234	228584	226928	253274	222193	255936	225850	266183	241252	307551	252305	205499	226899	233606	235997	263028	222459	196862	215550	235459	237474	218505	245227	221132	222172	294280	248597	237637	224411	223671	278065
T3_positive	Deltaline	Heterocyclic compounds	Heterocyclic compounds	C27H41NO8	508.302	507.283	9.4687	M+H	13.1807	0.6619	rp	3836-11-9	441728	-	44191	C08679	1958.41	1619.69	910.724	1708.26	1247.02	1802	1889.48	1563.7	1202.06	1580.39	1636.85	2521.42	2786.25	5769.59	1233.51	1116.66	1101.84	2505.71	1726.09	1606.14	4253.24	1506.03	1876.7	1603.5	1360.49	1397.71	1014.09	3494.58	1390.58	1521.08	1136.74	1288.84	2963.5
T3_positive	[Sar1,Ala8] Angiotensin II	Others	Others	C43H67N13O10	884.521	925.513	0.7231	M+H-COCH2	9.3075	0.5639	rp	38027-95-1	5748380	-	-	-	34319.1	31775.6	33357.7	33026.9	31872.5	34441.9	29993.6	40096.3	30785.1	37980.5	35887.8	39645.2	31236.4	29169.5	33320.9	35484.7	35637.6	33949.9	31839.8	32166.7	29194.7	29845.3	31614.3	26995.2	32433.1	27573.8	31018	35026.8	33096.8	28565.8	30501.9	36708.7	38869.2
T3_positive	1-(4-Chloro-phenyl)-2-(5-methyl-4H-[1,2,4]triazol-3-ylsulfanyl)-ethanone	Aldehyde,Ketones,Esters	Ketones	C11H10ClN3OS	305.982	267.023	1.2841	M+K	5.776	0.6246	rp	37664-34-9	715301	-	-	-	1939.76	1501.77	1683.81	1502.28	1353.24	2059.1	1125.84	2027.92	1871.06	1333.51	1283.19	2018.57	1569.11	1606.53	1792.25	1377.75	683.478	1846.63	1000.93	1126.9	1581.51	1862.08	1317.9	651.238	1477.15	1640.99	741.225	1748.14	1724.69	1218.28	1154.01	1540.38	2468.25
T3_positive	Icilin	Benzene and substituted derivatives	Benzene and substituted derivatives	C16H13N3O4	329.126	311.091	1.3934	M+NH4	4.80492	0.6784	rp	36945-98-9	161930	-	64735	C20171	3615.09	1456.89	3006.73	3192.81	2528.69	3138.67	1344.87	3238.07	2815.21	2928.31	2877.09	3295.55	3008.07	2749.96	2784.48	3441.76	3334.45	3565.45	2615.59	2680.79	2813.37	2855.68	1776.23	2762.66	3088.78	2836.85	2912.31	3014.93	2320.14	3795.7	2226.72	3412.57	2947.3
T3_positive	Labetalol	Benzene and substituted derivatives	Benzene and substituted derivatives	C19H24N2O3	311.185	328.179	7.4821	M+H-H2O	22.551	0.6208	rp	36894-69-6 | 32780-40-8	3869	HMDB0014736	-	C07063 | C74903	3879.62	2614.21	2593.28	2137.77	3067.28	3977.91	3995.29	2984.54	4692.25	3063.4	3691.55	5078.18	4002.32	2697.95	2617.26	2986.47	3180.44	3570.49	3930.67	3719.86	2710.18	3948.91	4332.22	2663.5	3653.77	2341.87	2848.2	3583.52	3877.83	2384.87	2542.45	3529.97	4856.11
T3_positive	N-(indole-3-acetyl)-L-leucine	Organic acid and Its derivatives	Organic acid and Its derivatives	C16H20N2O3	289.162	288.147	3.4279	M+H	17.275	0.5434	rp	36838-63-8	688142	-	-	-	10716.4	6579.47	17005.7	5245.98	6417.33	14164.8	10622.9	5606.82	10272.8	11105.8	13873	11844.2	17721.8	8623.71	7639.31	10477.3	9128.61	12007.6	11238.3	8860.34	5222.37	14736	8534.36	15158.1	12397.9	9641.01	11383.5	7654.64	5501.43	10820.9	9296.7	7883.97	22341.3
T3_positive	tert-Butyl 2-amino-6,7-dihydrothiazolo[5,4-c]pyridine-5(4H)-carboxylate	Aldehyde,Ketones,Esters	Esters	C11H17N3O2S	256.105	255.104	7.7955	M+H	2.131	0.6995	rp	365996-05-0	11357283	-	-	-	1464.54	1729.48	1080.55	1794.54	993.74	1789.7	1600.88	1869.07		2200.15	2239.04	2094.61	1419.06	1839.75	1387.34	1850.63	1435.35	1530.69	1567.16	1165.36	1410.8	751.218	1359.89	1406.85	1481.78	1426.59	1649.92			946.008	533.296	1518.28	690.208
T3_positive	(1R,9S)-10-(cyclopropylmethyl)-1-ethyl-4-hydroxy-13-methyl-10-azatricyclo[7.3.1.02,7]trideca-2(7),3,5-trien-8-one	Others	Medicine	C19H25NO2	341.229	299.188	9.8375	M+CH3CN+H	19.809	0.5862	rp	36292-66-7	443409	-	-	C11795	5716.9	5613.11	5444.98	5816.91	4809.63	6411.57	5461.87	5804.14	5352.75	6468.75	5409.8	8825.49	6474.21	4496.66	4586.43	5698.63	6178.35	5910.72	6884.35	5745.4	3933.63	4481.61	4984.77	3967.43	5326.65	4416.61	5000.34	6265.43	5841.05	5477.74	3750.06	4090.76	6148.76
T3_positive	8-Bromo-1,2,3,4-tetrahydro-[1,6]naphthyridine	Heterocyclic compounds	Heterocyclic compounds	C8H9BrN2	174.968	211.995	1.3776	2M+Na+2K	0.2265	0.7444	rp	362606-16-4	12018704	-	-	-	266325	330506	241503	237051	192841	250557	216338	140823	114086	137476	229132	397521	182078	190584	330826	281207	285997	329405	111014	123187	204282	130178	278549	297275	256855	302390	165401	323418	274038	236855	198369	219815	402820
T3_positive	2-Chloro-N-(2-trifluoromethyl-1H-benzoimidazol-5-yl)-acetamide	Alcohol and amines	Amines	C10H7ClF3N3O	300.013	277.023	2.5488	M+Na	0.06425	0.7484	rp	362594-28-3	725785	-	-	-	2566.58	1982.58	1734.98	2421.79	1986.95	2425.19	1870.52	2695.96	2277.13	2179.45	2423.31	2694	2584.02	2205.23	2252.7	2590.7	2179.8	2345.33	2000.78	1891.23	1995.19	2282.74	2224.47	2045.4	2335.63	2311.18	2222.97	2367.18	2098.44	2171.43	2265.73	2103.95	1997.2
T3_positive	N-Butylbenzenesulfonamide	Benzene and substituted derivatives	Benzene and substituted derivatives	C10H15NO2S	158.025	213.082	6.8776	M+H-C4H8	0.87375	0.7286	rp	3622-84-2	19241	-	-	-	1781.55	2697.77	2321.82	2427.58	1543.76	1522.85	1995.97	2298.33	2371.32	2722.77	2659.78	2577.7	2431.49	1647.99	1679.12	2193.45	1934.36	2510.08	3311.94	865.258	1485.76	1880.45	2516.78	1785.95	2509.18	1350.75	1875.6	2927.93	2943.52	2729.91	2519.45	1789.63	2767.76
T3_positive	Phe-Glu	Amino acid and Its metabolites	Small Peptide	C14H18N2O5	295.128	294.122	2.053	M+H	1.45616	0.7838	rp	3617-45-6	151134	HMDB0028994	23833	-	1540.77	2522.34	619.382	1277.62	1955.17	2793.73	4654.99	2820	4946.59	2462.09	2916.12	3523.88	2612.03	1541.97	2592.07	2575.28	4633.44	4065.47	5106.61	2273.99	681.796	3575.6	3310.73	3083.37	2560.16	3033.73	1678.25	3275.9	5203.44	2503.39	3171.33	2994.84	4697.13
T3_positive	Saxagliptin	Heterocyclic compounds	Heterocyclic compounds	C18H25N3O2	357.23	315.195	8.3954	M+CH3CN+H	1.42111	0.6685	rp	361442-04-8	11243969	HMDB0015634	-	-	2711.36	2279.81	1300.1	1767.67	1551.66	3086.39	1598.38	1873.55	733.917	1191.85	1217.17	1530.15	1417.35	917.706	1850.9	2193.97	1781.37	1153.03	1878.63	747.737	1772.64	1762.31	831.454	1776.12	1246.27	1314.94	1058.28	2388.94	2717.34	1635.58	1662.04	1021.88	3695.69
T3_positive	3-[2-(1-methylpyridin-1-ium-4-yl)ethenyl]-1H-indole;iodide	Heterocyclic compounds	Indole and Its derivatives	C16H15IN2	281.129	362.028	2.4386	M+HCOO+2H	0.867736	0.7168	rp	36098-33-6	24193809	-	64730	-	2251.37	3036.8	2341.98	2931.89	2474.52	3575.8	3277.08	2312.1	3441.41	3113.58	2538.34	4266.82	3736.12	2034.62	2813.35	2790.73	2643.84	2902.24	1672.55	1815.82	2160.4	2501.2	2649.93	2695.04	3305.69	1718.15	2811.43	3447.86	3345.99	3187.7	1779.62	2087.03	4184.15
T3_positive	Citranaxanthin	Terpenoids	Triterpene	C33H44O	457.35	456.339	11.4578	M+H	9.58226	0.7419	rp	3604-90-8	6436724	HMDB0036883	-	-	85790.5	78806.6	77853.1	72525	85156.6	91031.3	86822	86590.4	88987.4	75660.8	62055.5	113879	83394.7	71709.6	82513.3	75314.8	85741.6	81112.4	108409	83779	77801.2	85686.4	74733.2	81420.7	91860.9	73166.4	70688.5	86586.4	96401.8	85866.8	82132.7	81650.6	113913
T3_positive	Etiocholanolone glucuronide	Aldehyde,Ketones,Esters	Ketones	C25H38O8	484.299	466.257	10.9109	M+NH4	16.311	0.7641	rp	3602-09-3	443078	HMDB0004484	7064	C11136	2305.72	2132.01	2168.36	2245.99	2367.66	2467.7	2273.01	2198.55	2391.31	2352.74	2167.83	2801.32	1966.19	2059.79	2088.53	2125.13	2110.49	2337.15	2266.6	1434.2	1592.89	1807.7	2047.99	1708.92	1915.41	2128.06	2149.88	2512.95	2447.04	2076.8	2006.84	2036.96	3247.95
T3_positive	Dithieno[3,2-b:2',3'-d]thiophene	Heterocyclic compounds	Heterocyclic compounds	C8H4S3	136.931	195.947	1.1637	M+2K	13.7805	0.501	rp	3593-75-7 | 98507-51-8	137985	-	-	-	8497.66	6388.83	7143.06	5368.1	11011.4	7346.06	5765.23	6940.08	6183.38	7515.71	7170.11	8626.45	8176.99	5145.37	7060.98	7823.54	4475.41	5736.78	5832.93	6723.14	8222.44	8813.26	8079.45	8585.46	8221.74	6363.84	5519.98	7073.06	15205.3	5465.45	9335.76	6553.99	7370.39
T3_positive	15-Keto-PGF2alpha	Hormones and hormone related compounds	Hormones and hormone related compounds	C20H32O5	437.194	352.225	7.8436	M+K+HCOOH	1.37239	0.9971	rp	35850-13-6	5280887	HMDB0004240	7035	C05960	145757	92906.5	157522	222992	194316	132918	175815	283204	145396	114632	59871.9	376889	95531.6	158851	56755.4	116489	186018	47488.9	116124	43277.2	236017	56155.4	46161.4	102931	40381.7	83782.9	147275	170324	527451	74462.1	101327	101533	316859
T3_positive	Tiglylglycine	Amino acid and Its metabolites	Amino acid derivatives	C7H11NO3	233.983	157.074	0.5099	M-H+2K	23.2143	0.6192	rp	35842-45-6	6441567	HMDB0000959	4246	-	87163.3	64447	150821	75874.6	142692	96743.1	74228.6	168160	151591	156018	159006	117805	92241.3	65570.4	145017	81168.8	80933.4	158203	62493.2	76508	133786	68815.2	73483.6	149168	88481.1	66013.6	88532.8	82690.7	185614	69544.6	80688.9	151305	210025
T3_positive	Isopentenyl pyrophosphate	Organic acid and Its derivatives	Phosphoric acids	C5H12O7P2	515.009	246.006	0.7231	2M+Na	11.3005	0.904	rp	358-71-4	1195	HMDB0001347	6181	C00129	1.88805e+06	1.52673e+06	1.81113e+06	1.75679e+06	1.60094e+06	1.85051e+06	1.62518e+06	1.87762e+06	1.63681e+06	1.87111e+06	1.75441e+06	2.19997e+06	1.76558e+06	1.58079e+06	1.63774e+06	1.75041e+06	1.85043e+06	1.87246e+06	1.67468e+06	1.67862e+06	1.56951e+06	1.61796e+06	1.58673e+06	1.46015e+06	1.72269e+06	1.45946e+06	1.70933e+06	1.86133e+06	1.81581e+06	1.57052e+06	1.57141e+06	1.95484e+06	2.08949e+06
T3_positive	N-(3-bromo-4-methoxybenzyl)cyclohexanamine	Benzene and substituted derivatives	Benzene and substituted derivatives	C14H20BrNO	282.052	297.073	8.5025	M+H-CH4	0.4365	0.7392	rp	355381-65-6	792202	-	-	-	926.171	946.675	632.486	896.827	836.965	757.266	712.428	757.037	982.406	863.385	696.827	1098.14	644.84	564.138	657.296		574.304	1154	967.645	1098.16	493.532	1048.92		982.442	980.567	535.107	955.661	891.807	882.416	906.547	873.147	951.011	773.649
T3_positive	2-Tetradecylcyclobutanone	Aldehyde,Ketones,Esters	Ketones	C18H34O	249.257	266.261	8.9157	M+H-H2O	7.5855	0.5922	rp	35493-47-1	566940	HMDB0037517	-	-	10458	8031.31	7472.48	12358.6	11135.4	9429.98	9738.33	11322.1	7989.84	11706.6	9694.16	5568.23	10800.9	5171.91	10540.5	6673.86	5102.73	11316.5	3647.48	6905.64	7730.07	5783.23	3880.01	5731.99	4480.56	4565.54	5463.69	13022.3	8597.81	10263.1	8682.61	5329.66	10803.9
T3_positive	Glyceryl arachidonate	GL	MG	C23H38O4	401.265	378.277	10.4209	M+Na	3.8173	0.8535	rp	35474-99-8	5282281	HMDB0011578	-	-	9280.81	7281.16	8194.86	7616.44	7227.52	9057.24	7818.08	8653.56	8610.5	8318.25	8147.63	11149.4	9390.47	6861.1	7574.55	7785.24	10949.9	8416.77	8966.06	7957.85	7581.65	7321.34	6998.69	7053.38	7735.17	7097.69	7808.76	9407.45	10158	7455.26	7573.99	7846.31	10255
T3_positive	Azelaoyl PAF	GP	PC	C33H66NO9P	634.451	651.447	10.0426	M+H-H2O	8.48967	0.691	rp	354583-69-0	17757205	-	62938	-	17239.7	16099.2	18662.6	13718.6	16051.8	18239	15005.4	18107.8	19762.9	17467.1	15022.6	22084	16765.3	15540.6	15529.1	15862	19072	17167.6	14709.1	16229.6	16767.9	14364.6	14767.2	15680.9	25320.4	12653.1	14956.8	20414	18521.5	14156.6	14902.1	14483.1	20140.4
T3_positive	LPC(18:1/0:0)	GP	LPC	C26H53NO7P	522.354	522.356	8.979	M+H	0.873357	0.9483	rp	3542-29-8	53480465	HMDB0010385	-	-	25714.6	6294.51	8794.55	13078.6	7813.67	8692.25	9713.66	5694.77	11339.9	7138.16	11386.4	8625.74	7091.68	5980.82	7395.89	3244.68	21329.2	9763.48	11027.6	6335.2	5091.19	12238.1	10070.7	10021	8388.91	8655.82	6842.06	8822.8	11775.5	8158.25	14639.9	14368.2	35905.7
T3_positive	5-(2-Fluorophenyl)furan-2-carboxylic acid	Organic acid and Its derivatives	Organic acid and Its derivatives	C11H7FO3	297.019	206.038	1.4093	M+Na+NaCOOH	4.806	0.6432	rp	353761-02-1	736322	-	-	-	985.964	1236.94	1286.98	2161.22	1902.31	853.383	2265.11	876.98	1698.28	2781.49	1760.26	1273.76	611.181	830.723	1030.68	945.624	2188.64	2588.89	1688.02	1678.49	1286.51	969.459	548.629	500.553	3386.59	858.527	1025.76	2658.33	2545.7	827.205	1411.44	1131.94	1969.53
T3_positive	5-Nonadecyl-1,3-benzenediol	Benzene and substituted derivatives	Phenolics	C25H44O2	377.327	376.334	10.9737	M+H	37.827	0.5754	rp	35176-46-6	161858	HMDB0030956	-	-	193790	161252	168308	173675	168374	185929	173569	192752	182947	183848	170841	239169	184150	149528	158633	162544	183751	180293	202278	172943	166020	152218	161060	185348	164215	150863	158002	198163	182286	163583	153911	143433	206920
T3_positive	Piperidin-4-yl(pyrrolidin-1-yl)methanone	Heterocyclic compounds	Heterocyclic compounds	C10H18N2O	166.12	182.142	0.8315	M+H-NH3	7.28325	0.5974	rp	35090-95-0	1520212	-	-	-	8178.43	3642.56	9626.58	7492.63	5326.17	5451.56	2781.09	6137.1	2727.03	7169.52	7538.32	3726.17	4856.24	7382.14	5435.07	7821.09	8946.73	9182.51	4844.17	5655.14	7100.47	6799.06	6191.34	6408.49	6216.51	4988.55	7409.62	5807.43	3278.21	5197.44	4709.13	13747.2	3787.7
T3_positive	Carpaine	Heterocyclic compounds	Heterocyclic compounds	C28H50N2O4	496.421	478.377	11.4423	M+NH4	21.7972	0.6231	rp	3463-92-1	442630	HMDB0030272	-	C10135	109133	98617.9	94543.4	91801.5	102194	109396	105260	105020	100588	91879.5	72433.1	136894	95696.5	86719.9	94871.8	86095.9	107916	89388.8	115312	105819	101555	108302	86602.5	122889	99676.3	85441.4	82540.1	105916	105974	90516.2	91068.8	95739.3	119838
T3_positive	2-(4-Fluorophenyl)acetohydrazide	Benzene and substituted derivatives	Benzene and substituted derivatives	C8H9FN2O	224.064	168.07	8.504	M+K+NH3	2.772	0.6853	rp	34547-28-9	3771612	-	-	-	2190.26	1517.26	1492.04	1345.73	1377.1	1959.03	1591.27	1827.15	2028.68	1945.15	1467.24	2584.4	1844.12	958.614	1938.19	1331.75	1586.84	1795.59	2023.45	2163.97	1726.61	1790.37	1592.31	2263.79	1784.39	1632.9	1558.66	1987.81	1381.56	1762.25	1865.73	2216.77	1738.8
T3_positive	4,4'-Difluorobenzophenone	Benzene and substituted derivatives	Benzene and substituted derivatives	C13H8F2O	257.021	218.054	1.2841	M+K	3.3035	0.6739	rp	345-92-6	9582	-	-	-	2131.35	1772.33	1768.35	2067.98	1376.61	2204.31	2021.15	1052.11	546.725	745.31	1351.33	2682.56	1751.93		1615.18	1606.06	1132.74	919.272	1511.53	1440.11	1910.72	1543.32		1696.27	919.589	2152.17	1177.4	2030.86	1924.83	1336.95	1323.33	1640.49	2469.64
T3_positive	1,3-Bis(2,2,6,6-tetramethyl-4-piperidyl)urea	Heterocyclic compounds	Heterocyclic compounds	C19H38N4O	378.321	338.305	9.7429	M+Na+NH3	1.405	0.7161	rp	34402-56-7	118165	-	-	-	7451.92	5780.04	6149.06	6670.06	6104.25	7126.67	5395.18	6684.04	6280.2	6931.84	6591.82	9123.64	7079.11	4362.22	5840.97	5552.23	5639.32	5748.9	6961.82	6044.17	5333.78	5108.39	5312.12	5138.42	5304.67	4949.54	5567.66	5844.56	6179.94	5266.06	5279.17	4653.99	7184.14
T3_positive	1,3,5-Triazin-2-amine, 4,6-dichloro-N-ethyl-	Heterocyclic compounds	Heterocyclic compounds	C5H6Cl2N4	276.959	191.997	1.315	M+K+HCOOH	4.87925	0.6418	rp	3440-19-5	18926	-	-	-	3576.53	1264.31	2760.1	3055.92	2491.09	2752.13	1937.52	3217.73	2202.04	4885.63	3405.42	3260.91	3169.83	3111.37	2531.49	2640.27	4245.07	5368.86	1571.21	3569.3	2810.79	2700.45	2513.65	2810.72	2864.51	1986.02	3057.65	2989.82	2076.13	2782.89	2311.41	3295.94	3524.47
T3_positive	Notoginsenoside T1	Terpenoids	Triterpene	C36H60O10	635.413	652.419	10.8637	M+H-H2O	3.31731	0.631	rp	343962-53-8	131752527	HMDB0039049	-	-	6600.43	6186.03	5744.93	6312.26	5042.83	7327.26	5111.62	6616.62	4746.74	5735.86	5570.79	7172.29	4886.45	4708.28	4821.8	5395.65	6653.19	6352.6	5596.38	5380.66	7228.2	4604.61	5666.11	11972.8	5015.99	4828.52	4312.01	7610.92	6271.16	4806.08	5008.52	4505.48	8774.51
T3_positive	Spirilloxanthin	Terpenoids	Tetraterpenes	C42H60O2	614.484	596.459	10.8637	M+NH4	13.7339	0.6195	rp	34255-08-8	5366506	-	-	C15881	126896	153514	108096	120695	110392	118496	111859	138734	121234	118180	107243	153894	130676	93296.6	125537	105306	156802	150548	110574	133158	157354	101309	120770	254832	107665	105831	105745	138040	130423	97777.3	101053	94325.7	140510
T3_positive	Juvenile hormone II	Hormones and hormone related compounds	Hormones and hormone related compounds	C17H28O3	327.215	280.204	9.2008	M+HCOO+2H	4.725	0.8301	rp	34218-61-6	5459796	-	-	C04867	5168.31	5887.58	4277.38	6496.16	4308.43	3874.01	2908.84	6378.63	4599.18	6565.3	6684.62	5449.94	8597.18	6752.82	4414.65	4099.27	4976.62	6823.49	5358.37	5179.21	5325.53	5136.07	2909.21	4470.14	3174.4	3434.57	2524.11	8327.29	6100.26	5919.12	3845.05	2370.76	1528.24
T3_positive	Isoproturon	Benzene and substituted derivatives	Benzene and substituted derivatives	C12H18N2O	229.141	206.142	4.3347	M+Na	22.2783	0.726	rp	34123-59-6	36679	HMDB0253682	-	C11005	14135.2	11527.2	13116	14475.2	13833.5	15766.4	19962.2	14353.8	16818.4	18806.4	13124.5	25399.4	21381.1	11989.4	14432.1	12989.2	12726.4	13617.9	38318.6	12839.3	10337	10722	15833.5	10502.4	12904.6	9606.43	16720.8	15428.8	16335.1	15456.7	13736.5	11427.7	18901.2
T3_positive	2-Mercaptoethanesulfonic acid	Organic acid and Its derivatives	Organic acid and Its derivatives	C2H6O3S2	306.943	141.976	6.0947	2M+Na	5.05	0.811	rp	3375-50-6	598	HMDB0003745	-	C03576	25244.7	21288.8	21590.7	24130.5	21184	25898.4	22802.4	26541	22008.4	24035.5	24033.6	28841.9	24362.2	20117.8	21344.8	21411.2	21356.4	23995	27736.6	21743.3	20073.4	22329.9	20751.3	32663.5	21502.9	19888.1	22091.9	21424.2	23995.4	19709.1	19188.6	19655.6	25163.5
T3_positive	Isoguanine	Nucleotide and Its metabolites	Nucleotide and Its metabolites	C5H5N5O	152.056	151.049	0.8934	M+H	1.275	0.8139	rp	3373-53-3	76900	HMDB0000403	5392	-	6156.28	7973.51	4086.43	4670.33	4027.32	7140.83	9860.08	5842.12	11088.4	6522.96	5273.65	13385.1	6352.8	2772.61	6718.03	4327.21	2957.41	4842.36	6542.58	3293.96	4712.96	5216.9	8353.8	4306.3	4733.31	7391.38	4880.98	10243.3	17311.3	8152.41	7937.46	1384.12	10860.4
T3_positive	Butralin	Benzene and substituted derivatives	Benzene and substituted derivatives	C14H21N3O4	318.139	295.153	4.5882	M+Na	3.01575	0.68	rp	33629-47-9	36565	-	-	C18582	3230.65	2442.61	2874.08	2898.27	2737.69	3005.31	2455.78	2925.6	2760.84	3009.68	3021.72	2990.42	2971.33	2494.8	3042.45	2807.76	2976.68	3032.5	2584.57	2604.97	2256.77	3051.97	2949.19	2578.48	2936.1	2638.72	2593.31	3464.17	2894.43	2636.91	2746.07	3157.51	3661.37
T3_positive	Etoposide	Benzene and substituted derivatives	Benzene and substituted derivatives	C29H32O13	611.171	588.184	11.1278	M+Na	6.14008	0.7267	rp	33419-42-0	36462	HMDB0014911	-	C01576	70988.7										72799.1								22888.8		102337		1227.39	816.062	967.599						61491.5	857.256	3515.07
T3_positive	Diazinon	Aldehyde,Ketones,Esters	Esters	C12H21N2O3PS	327.089	304.101	0.8623	M+Na	0.281582	0.7145	rp	333-41-5	3017	HMDB0032943	-	C14324	4097.9	6673.5	1707.31	1915	5068.73	5961.15	7479.51	6005.86	7175.7	4176.09	2842.09	10360.2	6049.15	1926.07	4217.09	3320.97	1456.62	2884.84	5658.63	2013.34	1993.25	3618.14	3879.6	2534.33	4039.07	4320.89	2377.95	6953.98	7340.64	5169.69	5543.04	487.051	8805.01
T3_positive	19-Noretiocholanolone	Aldehyde,Ketones,Esters	Ketones	C18H28O2	570.458	276.209	10.8952	2M+NH4	12.0047	0.6605	rp	33036-33-8	14009228	HMDB0005886	-	-	169937	162866	163191	161618	145940	160614	153686	179993	164572	159802	145867	206984	162095	128894	144879	142458	199308	178832	144908	178055	202228	135964	176138	305788	144483	140822	139723	183722	196502	130894	136696	127085	188677
T3_positive	MG(16:0/0:0/0:0)	GL	DG	C19H38O4	348.311	330.277	11.2552	M+NH4	0.0465032	0.8793	rp	32899-41-5	3084463	HMDB0011564	-	-	17912.1	16185.8	26845.6	27044.3	17680	20425	22166.5	14293	20253	9672.63	8491.75	25420.3	19097.8	20203.8	12757.4	7241.25	20311.3	9018.32	12665.9	7606.24	20415.6	7197.03	11676.7	6262.74	10246	10804.6	24353.4	18910.1	24491	13287.9	11493.4	12376.9	19410
T3_positive	6-bromo-3-methyl-3,4-dihydroquinazolin-2(1H)-one	Aldehyde,Ketones,Esters	Ketones	C9H9BrN2O	262.981	239.99	0.3925	M+Na	0.44	0.7391	rp	328956-24-7	2927305	-	-	-	10322	8425.51	6730.77	8753.56	8583.33	12463.9	8955.66	11945.2	9891.56	11047.7	10086.7	14031.2	11005.1	8351	9340.09	9553.84	9452.11	8082.66	10044.7	10096.7	9059.15	8338.91	9392.99	8672.46	9968.78	7914.04	7762.9	9173.01	10231.6	9450.93	9260.11	8864.93	12070.5
T3_positive	Nomifensine maleate	Benzene and substituted derivatives	Benzene and substituted derivatives	C20H22N2O4	239.16	354.158	7.9758	M+H	16.9954	0.6579	rp	32795-47-4 | 24524-90-1	5358907	-	44345	-	6452.37	5605.37	5047	4380.8	4679.34	4225.15	6087.7	7320.27	5406.14	5811	5338.2	7454.43	5216.12	4146.89	5549.86	4281.4	6179.2	6388.32	5940.77	5189.64	6129.99	4638.93	6752.31	5484.9	5632.93	3908	5265.65	6777.7	8037.1	3987.84	4138.09	4074.81	8230.42
T3_positive	Tetrabutylammonium hydrogen sulfate	Others	Others	C16H37NO4S	242.284	339.244	5.7751	M+	0.383934	0.8501	rp	32503-27-8	94433	-	85164	-	3808.17	3130.65	3195.58	3385.73	2697.72	3376.53	3584.76	3725	3215.32	4327.9	2977.55	4297.21	3230.51	2786.51	2996.53	3655.89	3183	3393.01	2678.82	2664.76	2958.57	3148.78	3116.29	2984.17	3387.55	3131.45	3207.34	3706.94	3371.31	2850.73	3293.47	3096.2	3458.51
T3_positive	PC(18:3/18:3)	GP	PC	C44H76NO8P	778.549	777.531	10.4555	M+H	5.54035	0.7705	rp	324054-21-9	52922787	HMDB0008172	-	-	3922.26	3535.35	3128.87	918.601	2088.98	6337	3417.96	7594.45	11198	12584.8	13709.1	12754.2	7405.66	7625.1	10838.7	6230.56	20976.5	12242.8	8997.23	7426.69	11193.6	4428.07	12325.6	23189.2	5189.82	3518.58	4221.08	27008.6	1796.04	8686.34	5519.73	6847.21	1380.9
T3_positive	L-Lysinamide	Alcohol and amines	Amines	C6H15N3O	146.125	145.121	7.1052	M+H	13.7805	0.751	rp	32388-19-5	439605	-	-	C01930	18737.3	15549.3	16039	16186.7	16067.3	17638.5	15466.2	18582	16051	18208.5	16481.9	20840.5	16186.7	14672.7	15368	16612	16726.8	17988	15054.3	13507.5	14950.8	15822.9	15974.2	15042.7	16300.5	14941.5	15574.4	19213.5	16806.3	15865.3	15038.4	15739.7	18768.6
T3_positive	L-methionine sulfoxide	Amino acid and Its metabolites	Amino acid derivatives	C5H11NO3S	165.05	165.046	0.6285	M+	10.9663	0.7004	rp	3226-65-1	158980	HMDB0002005	6428	C02989	2482.81	2434.76	2409.99	1922.17	1556.94	2040.1	1804.62	1962.72	2818.18	1635.19	2487.09	3254.28	2072.25	2390.12	1857.84	2594.62	2630.4	2394.49	1559.89	1852.89	1789.29	2184.6	1408.98	2321.91	1673.16	2464.65	2218.86	1315.41	3024.08	3975.88	3597.98	2466.95	1791.58
T3_positive	(3aR,4S,5R,6aS)-5-Hydroxy-4-(hydroxymethyl)hexahydro-2H-cyclopenta[b]furan-2-one	Heterocyclic compounds	Heterocyclic compounds	C8H12O4	173.079	172.074	0.878	M+H	5.0802	0.7171	rp	32233-40-2 | 54423-47-1	2724453	-	63035	-	8950.89	6939.17	5915.18	9058.92	7100.79	7918.64	6921.83	10402.9	4937.09	10329.3	7947.34	7581.54	3323.36	6155.5	8731.64	9364.77	7849.11	9976.56	5295.55	6771.05	8639.25	8899.97	4275.8	8780.89	9111.93	6041.41	6103.52	7150.85	4702.72	7621.48	25032.6	5811.93	3930.56
T3_positive	2-Methyl-1-pentyl-3-(4-methoxynaphthoyl)indole	Heterocyclic compounds	Heterocyclic compounds	C26H27NO2	403.234	385.204	10.4248	M+NH4	9.0221	0.6588	rp	316189-74-9	45272116	-	85143	-	1.00822e+06	849897	877540	850559	804346	968983	864366	973530	898482	902192	817080	1.15638e+06	875342	710687	739856	767552	790574	791058	892842	782718	669706	714660	692816	658310	725823	650861	721817	870690	865846	681881	673718	657708	941315
T3_positive	4-(pyridin-4-yl)-N-(m-tolyl)thiazol-2-amine	Benzene and substituted derivatives	Benzene and substituted derivatives	C15H13N3S	268.088	267.083	0.8597	M+H	6.28292	0.7307	rp	315702-99-9	704473	-	45454	-	21581.1	23779.6	11581.8	13893.5	22510.5	28077.3	26291.1	29296	25520.3	20972.5	16958.8	35132.7	25683.6	10946.6	21238.3	14303.1	11716	17961.7	21772.7	12305.7	11754.7	19284.1	21533.1	14745.8	19937.3	20823.7	12391.9	32635.7	27333.6	23144.4	22699.6	6475.38	33133.4
T3_positive	Pyrimidine-2-carboxylic acid	Organic acid and Its derivatives	Organic acid and Its derivatives	C5H4N2O2	124.024	124.027	0.6442	M+	6.22296	0.5928	rp	31519-62-7 | 27457-25-6	12626245	-	-	-	27277.2	35352.4	31222.6	26679.1	21953.3	36377.9	32317.3	23507.4	40884.9	27881.4	27923.3	47720	29260.7	32356.1	25100	27511.9	25689.1	30226.9	26221	24166.8	31204.5	31616.5	31630.2	28269.1	29289.4	32585.7	30378.2	35782.7	43979.1	34817.9	33129.9	24435	25661.3
T3_positive	Panasenoside	Flavonoids	Flavonols	C27H30O16	633.151	610.153	11.1301	M+Na	14.4119	0.8793	rp	31512-06-8	13647412	HMDB0037534	-	-	266879	12258.4	17102.4	11755.2	11850.8	15112.3	20607.4	16712.2	13375	17023.4	244416	16664.3	22328.5	10455.9	11107	13177.3	9489.45	13205.1	11116.5	15486.6	208458	13679.4	23850	8636.33	13400.8	12217.8	13644.7	13745.5	17971.7	15938.8	271316	15628.7	25640.7
T3_positive	Testosterone enanthate	Hormones and hormone related compounds	Hormones and hormone related compounds	C26H40O3	401.314	400.298	10.9737	M+H	18.0931	0.6208	rp	315-37-7	9416	HMDB0005814	-	C08157	10920.8	9041.48	9478.86	10300.9	9724.97	11091.1	10284.8	11473	10778.3	10766.9	9494.52	13562.5	10487.1	8260.58	9264.61	9090.58	9965.83	10458.3	11358.3	10156.1	9333.84	8893.2	9923.69	10240.2	9692.16	8786.33	9090.83	11660.2	10916	9737.35	9507.15	8415.13	13344.3
T3_positive	Allopurinol	Heterocyclic compounds	Heterocyclic compounds	C5H4N4O	137.046	136.038	0.878	M+H	0.470554	0.803	rp	315-30-0 | 180749-08-0 | 180749-06-8 | 73334-58-4 | 180749-09-1 | 180749-07-9 | 184789-03-5 | 291279-53-3	135401907	HMDB0014581	865	-	7938.08	7314.54	10486.2	7176.43	6056.39	9159.61	8895.23	7006.97	12968.7	9613.23	8983.22	11580.9	6972.32	8870.22	6716.18	8795.16	8177.71	9329.76	8760.21	6553.89	10898.2	12182.2	9084.78	9545.09	8692.63	11439.6	11239.1	9456.5	12236.1	12945.9	8316.86	9348.39	7926.96
T3_positive	N-(2-fluorophenyl)-3,4-dimethoxybenzamide	Benzene and substituted derivatives	Benzene and substituted derivatives	C15H14FNO3	315.116	275.096	1.3447	M+Na+NH3	0.571	0.7359	rp	312734-34-2	774073	-	-	-	2498.78	2461.68	1921.63	2093.96	1785.37	2023.89	2896.97	2409.82	1989.08	1796.08	3352.55	2624.97	2248.71	2572.87	1617.58	2643.96	2182.24	1656.45	1400.24	1407.5	2043.74	2706.98	2152.14	1866.83	2252.3	2299.97	2770.21	3571.42	2452.32	2413.35	2326.59	2213.34	1796.87
T3_positive	2-((3-Aminopropyl)amino)ethanethiol	Alcohol and amines	Alcohols	C5H14N2S	240.092	134.088	0.6756	3M+2K	8.077	0.5839	rp	31098-42-7	104807	-	-	C07651	51691.1	41905.4	32003.6	32370.4	31845	48061.1	31330.7	35334	11327	36075.2	33661.7	42171	19008.3	29394.7	32657.2	32466.6	33192.1	34409.3	31607	33809.4	30136.2	29027.9	27588.1	26797.8	32498.6	28881.3	42873.6	9433.76	35661	31709.3	27897	29533.5	37410.6
T3_positive	Doxapram	Benzene and substituted derivatives	Benzene and substituted derivatives	C24H30N2O2	361.222	378.231	10.4248	M+H-H2O	12.188	0.5335	rp	309-29-5	3156	HMDB0014701	-	-	66832.7	56500.2	59366	56348.2	53992.1	65519.2	56766.2	66527.3	59082.9	58006	54039.5	76693.4	56952.7	45610	48395.4	50175.6	51988.7	52640.6	57649.4	52250.7	43062.6	47238.7	44615.3	43255.8	49961.5	43402.4	46853.8	58634.7	57528	44731.3	43678.4	44185.7	63295.1
T3_positive	L-Theanine	Amino acid and Its metabolites	Amino acids	C7H14N2O3	221.117	174.1	7.265	M+HCOO+2H	7.87465	0.7	rp	3081-61-6	439378	HMDB0034365	-	C01047	3840.5	2656.64	3248.64	2855.89	2799.3	2732.29	2820.82	3562.63	3471.88	3013.72	2709.56	4056.54	3680.81	2108.8	2617.38	1909.57	3193.25	3245.72	2864.39	2591.51	2258.5	3127.64	4153.33	2005.27	2961.53	2707.34	2311.57	3993.08	3480.46	5254.84	2524.68	3023.82	4342.64
T3_positive	Linoleamide	FA	FFA	C18H33NO	559.518	279.256	10.502	2M+H	1.963	0.7033	rp	3072-13-7	6435901	HMDB0062656	-	-	2182.09	1257.14	1140.92		1445.67	6954.28			5788.47	1552.13	4212.19	4515.25	771.081		722.564	8074.82	2309.81	3754.05	819.24	11696.7	1410.71	9487.06	2748.49	23473.9	1342.76	1269.47	1077.61	3504.2	919.624	983.393	1672.77	1104.73	7954.06
T3_positive	Methyl 1-methyl-2-oxocyclopentanecarboxylate	Organic acid and Its derivatives	Organic acid and Its derivatives	C8H12O3	529.211	156.079	9.3749	3M+Na+K-H	0.88925	0.7283	rp	30680-84-3	121785	-	-	-	1617.09	1196.06	924.197	663.8	899.771	1498.92	1731.85	1216.49	1248.75	1363.76	1750.67	2389.66	1193.66	1355.93	1844.37	997.925	3852.94	1055.58	926.754	1093.1	1201.22	1823.31	1257.11	1161.51	1208.14	997.11	1048.52	1252.51	1231.79	1027.73	1952.12	2775.65	2314.34
T3_positive	Val-Tyr	Amino acid and Its metabolites	Small Peptide	C14H20N2O4	353.112	280.142	4.5882	M+H-2H2O	1.24302	0.7136	rp	3061-91-4	7009555	HMDB0029139	65162	-	7569.79	6791.24	6634.94	6733.8	7138.43	7489.78	6497.03	7517.37	7228.66	8292.44	7750.33	9212.74	6937.71	6150.14	6797.13	8918.99	7354.23	7913.74	7497.94	6388.94	6621.12	7059.99	7004.03	6779.66	9119.72	6631.75	8504.01	9601.5	8283.35	8033.12	7717.4	7683.94	8633.75
T3_positive	Alanylphenylalanine	Amino acid and Its metabolites	Small Peptide	C12H16N2O3	283.126	236.116	1.6126	M+HCOO+2H	8.09934	0.7047	rp	3061-90-3	96814	HMDB0028694	23975	-	6796.95	68765.5	64888.1	8006.15	59694.2	63985.1	77079	81717.4	79089.3	79498.9	67409.6	99313	61200.2	60494.1	67095.2	50816	46390.9	71925.4	65099.4	67115.4	56742.8	49258.8	70952.1	37580.6	54128.8	71698.5	59789.2	70536	84851.7	74678.5	67054.1	59118.3	78747.2
T3_positive	Docosanamide	FA	Others	C22H45NO	340.357	339.35	9.9479	M+H	2.98857	0.9043	rp	3061-75-4	76468	HMDB0000583	5565	-	202640	786.562	79748.8	29440.4	42699.2	126746	49207.2	77409.7	149896	69920.5	81723.5	1492.55	129489	52583.3	71309.5	20617.3	64745.5	99642.7	63678.7	173091	35083.2	1327.71	81231.5	34531.8	67517.7	108397	103722	18378.3	56163.5	49286.3	17769.7	475.304	141853
T3_positive	Agmatine	Alcohol and amines	Polyamines	C5H14N4	207.038	130.122	1.3934	M-H+2K	7.0626	0.6952	rp	306-60-5	199	HMDB0001432	3523	C00179	24436.8	14457.9	20124.9	21413	18310.9	16786.6	14416.2	19260	16166.7	21754.6	25192.7	18646.1	19938.9	21163.5	18532.7	20716.5	24301.4	24506.5	17235.1	20338.8	18556.5	20493.7	17068.5	18460.1	21636.4	18120.7	23266.8	22772.7	16847.8	22327.1	14998.3	22699.7	21253
T3_positive	Homovanillic acid	Organic acid and Its derivatives	Organic acid and Its derivatives	C9H10O4	258.981	182.058	1.3934	M-H+2K	12.9902	0.6617	rp	306-08-1	1738	HMDB0000118	971	C05582	4972.59	5344.56	2525.71	2463.88	3383.51	4531.99	4122.6	3718.6	4048.26	3418.14	3386.56	5191	3575.41	2311.28	3692.04	2792.85	2080.3	3302.27	1774.66	3009.18	3903.67	3636.35	3585.97	3293.38	3640.68	2411.04	3415.45	4104.91	5317.26	3713.55	5467.87	2580.46	3647.48
T3_positive	Polidocanol	Alcohol and amines	Alcohols	C30H62O10	605.422	582.434	10.2995	M+Na	2.22944	0.9473	rp	3055-99-0 | 9043-30-5	656641	-	-	-	22674.1	21009	20735.2	21183.6	18295.6	21953.7	22490.4	24277.5	23579.5	20769.7	21041.9	27349	21241.9	17756.5	20547.8	19648.2	27691.7	25806.2	22083.1	25143.3	30319.6	20344.3	22171.4	42190.9	20296	20039.2	20375	28135.1	24394.5	20094.2	19983	17530.2	27334
T3_positive	5-Tert-pentyl-4,5,6,7-tetrahydro-1H-indazole-3-carbohydrazide	Heterocyclic compounds	Heterocyclic compounds	C13H22N4O	195.122	250.179	0.3402	M+H-C4H8	1.5965	0.7116	rp	305337-88-6	2874138	-	-	-	3203.93	2292.26	2436.97	1949.37	1720.72	2770.88	1913.43	2783.35	2527.09	2207.31	2059.48	2841.95	2648.72	1811.9	2022.47	1918.43	2679.55	2312.77	1069.84	3016.85	1826.45	2180.17	2072.68	1931.65	2662.1	2081.81	2345.54	2433.98	2759.1	1954.36	1912.64	2115.73	2652.53
T3_positive	1,2-Dihexanoyl-sn-glycerol	GL	DG	C15H28O5	271.188	288.194	6.9938	M+H-H2O	6.38508	0.8976	rp	30403-47-5	10469389	-	45140	-	15499.8	12009.6	12328.8	11978.4	13025.1	15020.6	18940.6	13731.3	19361.9	14197.3	12521.6	23361.8	18627.8	9012.22	12341	11416	13762.2	14726	15665	13291.4	10096.3	13501.2	15291.5	10418.6	14187.7	11628.4	13026.7	16714.1	17290.4	12191.4	13663.6	11950.7	17147.5
T3_positive	Harmaline	Alkaloids	Alkaloids	C13H14N2O	215.125	214.111	3.4003	M+H	18.805	0.6494	rp	304-21-2	3564	HMDB0030310	-	C06536	24180.9	25386	20495.6	29728.6	25923.5	23936	26746.5	46917.4	46065.7	23946.3	15645.7	30711.3	28371	11091.7	15105.2	30169.2	34801.1	17869.1	26649.9	19772.4	12531.5	17960.5	19682.1	15331.2	39794.8	17524.3	19943.4	22992.1	23884.3	17605.4	17975.3	17094.5	39346.1
T3_positive	2,8-Dihydroxyadenine	Nucleotide and Its metabolites	Nucleotide and Its metabolites	C5H5N5O2	282.052	167.044	10.7976	M+H+CF3COOH	6.689	0.6079	rp	30377-37-8	92268	HMDB0000401	5390	-	680.707	783.978	574.135	979.178	759.06	1106.25	849.185	872.428	1132.83	816.249		1068.66	735.959	433.884	629.302	638.623			529.122	850.611			685.532	723.027	660.448	838.13					807.865	512.199	787.194
T3_positive	Pyrohyperforin	Terpenoids	Terpenoids	C35H50O4	517.37	534.371	10.3623	M+H-H2O	3.13264	0.5504	rp	303115-46-0	73808497	HMDB0035899	-	-	32016.9	31130.1	29184.3	30824.7	29636.5	33435.5	32779.6	34863.3	34146.7	31805	44434	42951.7	31568.2	25832.1	28205.2	29391.3	38085.7	33947.2	31868.2	35027.2	35419.9	28873.9	31522.4	50632.4	31268.2	28190.4	28513.2	39233.1	35737.7	29508.3	29245.6	26866.1	40658.5
T3_positive	Coenzyme Q7	Aldehyde,Ketones,Esters	Ketones	C44H66O4	644.494	658.496	10.2679	M+H-CH3	19.5733	0.6879	rp	303-95-7 | 25222-34-8	5289540	-	-	-	52383.1	52180.5	44677.5	48671.3	43897.8	52209.3	47814.3	55642.4	81485.7	51202.4	46158.7	62804.3	48831.7	40200	44235.3	45584.2	66925.1	58505.8	48024.1	57909	70631	43667.9	50058.5	109805	45504.3	44505	46228.7	63261.7	54959.5	43045.9	42854	39489.8	58069.4
T3_positive	Cyclopassifloside VII	Steroids	Steroid	C37H62O13	732.446	714.419	10.5959	M+H+NH3	9.85762	0.8054	rp	301540-80-7	73801616	HMDB0036300	-	-	9519.18	8358.33	8284.1	8537.95	8221.41	9282.92	8608.69	9696.55	10102.2	9740.29	8845.38	11061.2	8927.15	7392.21	8393.16	7901.99	7759.08	9046.68	7709.6	8725.45	6738.48	7746.74	7996.46	7284.18	8716.67	6804.46	7744.76	9770.06	10110.4	7601.79	7810.66	8207.02	9497.9
T3_positive	Oleamide	FA	FFA	C18H35NO	563.552	281.272	11.2083	2M+H	0.730065	0.9477	rp	301-02-0	5283387	HMDB0002117	-	C19670	51408.3	26826.5	18670.8	4051.9	37177.6	149427	1880.15	7770.19	138948	57433.9	75629.1	15175.4	16788.5	2616.9	22194.7	143109	27960.9	61758	11027.8	177738	22676.5	145169	36186.4	315385	22735.9	18631.7	19955.2	79240.8	6661.44	15075.2	23808.1	7016.49	187812
T3_positive	Treosulphan	Organic acid and Its derivatives	Sulfonic acids	C6H14O8S2	296.048	278.013	1.3934	M+NH4	3.84535	0.6342	rp	299-75-2	9882105	HMDB0042046	-	C19557	10498.8	9536.95	11044.6	11165.3	10574.4	11272	9559.64	12730.8	10370.6	12765.5	11813.8	14729.5	12064.5	8691.36	11013.1	12034.7	11568.2	13148.2	9285.61	9565.53	10603.6	11542.6	11347.5	10293	11994.9	10548.6	10511.9	13316.9	10949.6	11418.3	9874.4	11167.2	13786.9
T3_positive	Astilbin	Heterocyclic compounds	Heterocyclic compounds	C21H22O11	473.102	450.116	10.189	M+Na	7.05818	0.7194	rp	29838-67-3	119258	HMDB0033850	-	C17449	9525.18	7209.6	8032.91	6739.34	9132.26	8328.14	7790.94	8741.6	9564.66	7826.19	7803.13	10106.7	8373.83	6252.55	7115.89	7975.94	7743.34	9793.15	6646.99	7502.98	7009.89	29551.8	7214.95	7696.83	49601.5	6861.39	7045.36	7343.87	7103.86	4870.98	7542.44	6519.49	8605.98
T3_positive	Octyl-Beta-D-Glucopyranoside	Carbohydrates and Its metabolites	Sugars	C14H28O6	315.178	292.189	5.4722	M+Na	3.36992	0.8041	rp	29836-26-8 | 144388-20-5 | 78168-20-4	62852	-	24055	-	14774.2	11108.7	13660.4	8710.82	12928.6	15545.3	17735.2	14309.2	17879.8	15090	12779.1	19986.7	16901.2	11607.3	12641.6	12426.5	14083	15221.2	18633	14091	10990.8	14898.3	13353.4	12105.1	13463.4	12441.6	13597.1	14844.8	15871.9	12958.6	12737.4	11236.5	19374
T3_positive	Glyoxylic acid	Organic acid and Its derivatives	Organic acid and Its derivatives	C2H2O3	140.954	74.0004	1.2841	M-2H+3Na	0.525	0.9263	rp	298-12-4	760	HMDB0000119	3213	C00048	6500.17	2525.57	3323.93	2883.88	4475.68	2796.84	3761.05	8529.69	3039.41	3608.68	1914.97	3008.87	2599.59	1098.32	1948.48	3261.98	3328.07	1205.88	1426.15	3317.02	3548.53	2706.16	3064.2	1138.37	3048.81	2567.84	6634.57	2192.58	5444.64	2421.93	1989.38	2809.12	7242.66
T3_positive	Aminoacetone	Aldehyde,Ketones,Esters	Ketones	C3H7NO	140.001	73.0528	1.2684	M-2H+3Na	11.65	0.717	rp	298-08-8	215	HMDB0002134	6502	C01888	27098.2	16955.4	25561.8	32692.6	24585.4	24655.7	22676.9	43311	27122.2	28748.5	24594	25301.7	20453	25027.2	18269.9	27721.2	23371.5	21757.8	18782.5	38021.4	24354.2	19332.6	21428.6	19104.6	21929.1	20915.1	22245.6	32491.1	25292.5	21823	25141.1	38947.4	28110.7
T3_positive	3,4-Dihydrospheroidene	Others	Hydrocarbon derivatives	C41H62O	571.49	570.48	9.8532	M+H	4.29149	0.6548	rp	29753-50-2	16061265	-	-	-	8352.51	7055.11	7086.46	7252.17	6909.13	8306.41	6576.51	7556.38	6403.45	7287.06	7019.9	7872.21	7046.73	5461.06	6257.53	6290.57	6026.43	7490.92	5705.4	5788.12	6279.36	6645.22	6420.65	6076.44	7233.57	6388.87	6071.83	8267.94	7385.36	7063.15	5972.72	6168.99	7787.36
T3_positive	Prednimustine	Hormones and hormone related compounds	Hormones and hormone related compounds	C35H45Cl2NO6	646.277	645.262	10.1576	M+H	13.7174	0.5173	rp	29069-24-7	34457	-	-	C19512	11563.2	9723.55	7567.19	8481.77	6890.66	8236.01	10732.2	5817.71	12257.5	6111.44	5038.49	10243.1	6437.31	5877.31	6773.57	3945.46	9265.69	4881.14	4978.89	4370.74	4791.76	7533.44	7317.15	4931.39	5257.09	5333.73	3686.57	6172.47	8003.54	4909.34	7166.71	5969.45	15290.4
T3_positive	Petromyzonol	Bile acids	Bile acids	C24H42O4	395.31	394.308	6.9474	M+H	14.608	0.8503	rp	28979-29-5	5284054	-	-	-	199093	178698	191312	185979	186754	205005	181679	205362	184709	211920	194924	245061	195007	164714	176059	183689	186494	205068	176794	158108	168099	180474	182799	172749	190015	171338	175959	221366	197579	183255	176552	171517	219256
T3_positive	Delorazepam	Heterocyclic compounds	Heterocyclic compounds	C15H10Cl2N2O	305.028	304.017	4.5722	M+H	8.64404	0.8013	rp	2894-67-9	17925	-	-	-	3561.74	2730.2	2928.99	3145.51	2600.93	3481.3	3381.54	3444.44	2750.77	3163.6	3139.75	3991.14	3173.92	2672.68	3001.8	3247.66	3008.38	3361.36	2840.15	2475.12	2535.07	3082.81	2880.17	2925.96	3241.62	3012.36	2722.97	4093.43	3616.9	2569.79	2973.4	2351.22	3920.9
T3_positive	2-Hydroxyglutarate	Organic acid and Its derivatives	Organic acid and Its derivatives	C5H8O5	217.034	148.037	10.4248	M+Na+HCOOH	5.02037	0.719	rp	2889-31-8	43	HMDB0059655	-	C02630	8628.51	7890.76	7650.4	6994.03	7322.38	8108.03	7558.76	8320.77	7498.39	7598.08	6740.7	10338.3	8158.75	6083.8	6392.57	7168.81	6615.4	7121.53	7600.93	6848.15	5681.24	6169.42	5914.83	6159.33	5967.39	5431.68	5938.65	7260.25	7305.28	5835.11	5742.52	5583.59	7893.16
T3_positive	1-Oxazolo[4,5-b]pyridin-2-yl-9-octadecyn-1-one	Aldehyde,Ketones,Esters	Ketones	C24H34N2O2	383.276	382.262	11.2552	M+H	22.3424	0.8286	rp	288862-89-5	9977214	-	63081	-	10112.7	8679.92	8573.65	9958.47	11373.9	10543.8	9665.54	11088.4	9927.31	12666.1	10829.3	15114.7	10794.7	8096.13	10468	11643.6	9961.39	11561.7	12838.3	10312.1	7878.05	11395.5	10936.2	11642	11751	10063.7	9291.99	12090.5	11869.8	11411.8	11730.2	9842.77	13929.1
T3_positive	1-Oxazolo[4,5-B]pyridin-2-YL-1-dodecanone	Aldehyde,Ketones,Esters	Ketones	C18H26N2O2	285.204	302.199	8.551	M+H-H2O	21.9776	0.615	rp	288862-73-7	9972176	-	64636	-	4358.11	4683.19	3669.75	3425.82	4412.11	4442.51	7840.2	4014.86	7733.23	4943.56	4169.89	10736.6	6016.1	1955.51	2923.08	3803.53	4752.39	3812.32	3911.76	3444.31	2425.82	5307.56	5148.47	2977.67	6057.36	3739.53	5524.62	4170.61	4940.79	4130.22	4189.6	4148.81	5813.6
T3_positive	Adrenic acid	FA	FFA	C22H36O2	374.303	332.272	10.5175	M+CH3CN+H	7.075	0.8895	rp	28874-58-0	5497181	HMDB0002226	6560	C16527	10656.4	12405	6799.58	3822.7	10496.4	11412.9	1103.52	10087.9	8099.75	16079.8	5959.99	2452	2431.28	10195.9	17524.7	14613.3	3766.01	8359.41	13215.7	14581.6	2000.33	13154.3	16316.8	32429.3	28161.5	815.05	1771.81	25256.2	1012.04	13645.6	16689.8	15642.8	4652.22
T3_positive	2-chloro-N-(2-diethylaminoethyl)benzamide	Benzene and substituted derivatives	Benzene and substituted derivatives	C13H19ClN2O	239.089	254.119	9.343	M+H-CH4	6.0225	0.62	rp	2852-24-6	230338	-	-	-	318707	123510	115460	65721.6	113438	105245	110529	116393	112275	100746	121323	179132	127880	97752.8	102635	100225	122967	128183	101033	99019.3	84761.6	120559	114147	222691	101341	111394	111768	117179	137280	87526.2	93181	201275	145462
T3_positive	10-Formyldihydrofolate	Aldehyde,Ketones,Esters	Esters	C20H21N7O7	513.179	471.15	7.8436	M+CH3CN+H	10.0354	0.5622	rp	28459-40-7 | 25377-55-3	135398690	HMDB0006485	-	C03204	3560.2	2280.6	3733.3	5612.87	4910.74	3288.91	4836.4	7527.28	3902.82	2433.68	1302.49	10477.8	2427.65	4198.07	699.193	2920.92	4696.65	1016.04	3386.64	986.718	6226.25	755.833	828.314	2644.15		2310.94	3765.49	4422.43	16465.6	2031.13	2793.03	2533.89	8567.35
T3_positive	2-Amino-5-chlorophenol	Benzene and substituted derivatives	Phenolics	C6H6ClNO	144.023	143.014	1.2999	M+H	5.32225	0.6965	rp	28443-50-7	91591	-	-	C20669	41389.6	21523.9	31272.8	40497.8	26649.1	26996.2	27522.8	33531.1	25657.9	31606.4	33785.2	36657.5	26535.2	32995.2	26003.3	34522.9	36615.8	37331.5	26501.1	35228.8	31655	28313.1	26294.9	24448.9	29690.7	26160	35598.7	33798.4	28075	33308.9	29167.8	30443	33052
T3_positive	Docosahexaenoyl Serotonin	Tryptamines,Cholines,Pigments	Tryptamines	C32H42N2O2	487.323	486.325	8.2472	M+H	13.9522	0.8646	rp	283601-58-1	52224409	-	62951	-	6920.29	6557.05	5804.48	4484.32	5053.65	6283.38	6319.76	6718.72	7599.78	6404.14	2275.06	9049.7	7125.35	5596.73	5316.79	5619.97	8260.67	6796.54	8064.08	6260.59	2454.18	8572.68	7772.11	6084.52	7066.12	5713.36	5925.76	5647.61	6173.67	5843.47	4879.7	4988.18	7768.74
T3_positive	beta-Elemolic acid	Organic acid and Its derivatives	Organic acid and Its derivatives	C30H48O3	421.346	456.36	8.4271	M+H-2H2O	2.16371	0.6152	rp	28282-54-4	4481462	HMDB0034961	-	-	329264	267722	281584	281608	274953	314732	275968	319268	292252	314366	291761	365311	306417	250337	267572	292108	282583	308028	269935	248810	255315	281589	283212	264276	301500	266263	263361	346186	313041	282778	270064	265375	348188
T3_positive	Indomethacin heptyl ester	Heterocyclic compounds	Heterocyclic compounds	C26H30ClNO4	519.194	455.186	7.8436	M+CH3CN+Na	7.41978	0.6967	rp	282728-47-6	10389320	-	63047	-	1804.11	1186.85	2067.76	3021.87	2453.55	1858.76	2326.95	3439.28	2007.1	1044.05	780.074	4855.04	1490.37	2416.09	764.879	975.264	2575.79	542.108	1072.74		3096.83	894.959		1592.17		1016.32	1016.97	1464.58	6455.37	1165.76	1417.14	1354.15	4245.46
T3_positive	4-Hydroxyphenyl 4-hydroxybenzoate	Benzene and substituted derivatives	Benzene and substituted derivatives	C13H10O4	272.092	230.058	7.1052	M+CH3CN+H	1.975	0.5564	rp	28084-48-2	6426651	-	-	C18216	8231.66	6897.49	7309.92	7174.77	7141.68	8420.11	7399.79	7829.53	7606.39	8287.04	7637.59	9669.41	7832.47	6850.27	7159.37	7626.2	7780.06	8065.34	6938.8	7019.03	6948.35	6898.27	7256.42	6722.14	7516.04	6966.62	6907.65	8407.39	8360.32	7406.38	7517.6	7137.65	9433.14
T3_positive	N-linoleoylglycine	Amino acid and Its metabolites	Amino acid derivatives	C20H35NO3	320.256	337.262	9.5484	M+H-H2O	5.71451	0.9041	rp	2764-03-6	6433346	-	43426	-	16853.1	9688.04	13477.9	7188.89	12272.4	29206.8	8044.98	10573.8	22369	18861.9	22954.1	38577	25203.1	9609.79	20934.9	30466.2	17674.9	19115.6	10396.2	50674.9	15534.4	37489.7	21087.4	45388.5	25555.6	12126.1	13296	55694.2	25120.8	13600.2	30570.9	15772.4	69153.9
T3_positive	3,4,5,6-Tetrahydropyridine-2-carboxylic acid	Organic acid and Its derivatives	Organic acid and Its derivatives	C6H9NO2	166.022	127.063	4.5882	M+K	4.1785	0.6557	rp	2756-89-0	1194	HMDB0001084	5992	C04092	10763.2	8333.01	9169.39	9618.09	8480.65	9906.64	8303.62	9823.41	9190.08	10421.8	10172	12089.3	9614.67	8736.19	9048.07	10041.8	10480.2	10063.5	8522.21	7767.19	9083.86	9553.68	8522.06	9183.59	9973.15	8443.19	8546.65	11182.8	9593.12	8097.72	9101.12	9593.34	11119.9
T3_positive	Sorbitan	Alcohol and amines	Alcohols	C6H12O5	367.104	164.069	1.2684	2M+K	10.65	0.7004	rp	27299-12-3 | 100402-56-0 | 12441-09-7 | 28218-56-6	10953859	-	-	-	1434.06	613.482	1324.11	1319.63	1083.59	1185.32	747.247	1670.21	1488.01	1553.7	1858.64	994.574	739.743	1604.96	1362.16	895.727	1669.18	1861.01	1230.41	1431.87	1111.92	1277.4	1263.48	1106.18	1814.69	987.718	1380.91	1666.7	1173.48	1594.94	619.231	1272.41	1569.95
T3_positive	(5-amino-1H-1,2,4-triazol-3-yl)methanol	Heterocyclic compounds	Heterocyclic compounds	C3H6N4O	154.08	114.054	1.2684	M+Na+NH3	12.098	0.5231	rp	27277-03-8	222697	-	96367	-	3873.45	3398.51	3445.67	3321.5	3660.56	3896.37	3397.34	3927.66	3392.41	4097.58	3908.47	4641.41	4049	3132.62	3724.5	3750.08	3659.66	4101.96	3303.08	2965.01	3196.83	3670.33	3323.47	3262.38	3650.23	3252.91	3563.18	4517.65	3763.44	3493.21	3591.89	3206.9	4416.35
T3_positive	16-Methylheptadecanoic acid	FA	FFA	C18H36O2	267.268	284.272	8.912	M+H-H2O	3.12982	0.532	rp	2724-58-5	21859	HMDB0031066	-	C20356	102122	107353	93100.8	121928	121691	97273.7	131872	170735	97975.5	164340	123909	88940.8	144346	75227	146783	92667.6	39846.3	149386	56332.2	100757	102622	90680.9	60595.9	79496.6	60729.1	57123.9	78315.4	183102	135269	133704	115151	83186.5	132460
T3_positive	12-Methyltridecanoic acid	FA	FFA	C14H28O2	246.243	228.209	5.2616	M+NH4	1.6751	0.592	rp	2724-57-4	520298	HMDB0031072	-	-	16990.9	23634.1	27571.7	30629.2	18015	22263	25121.1	24211.3	31856.4	21874.4	18452.3	35945.5	24304.6	25313.3	18443.6	17133.2	26723.4	18182.5	29252.5	20924	28331.8	22156.2	21004.4	15539.6	15862.2	16758.1	23095.7	31039.6	29805.1	17627.1	21587.3	16886.9	41819.6
T3_positive	Laudanosine	Heterocyclic compounds	Heterocyclic compounds	C21H27NO4	357.19	357.194	7.1052	M+	11.17	0.6501	rp	2688-77-9	15548	HMDB0030213	-	-	9055.18	7535.46	7369.07	8276.22	7101.04	8885.73	8041.38	8445.81	7527.39	9408.79	7744.06	9697.31	7908.92	7215.32	7884.81	8297	7899.68	9720.93	7564.28	6536.39	6765.55	8125.33	8316.95	7653.66	8580.5	7682.6	8310.45	9355.16	8548.33	8098.88	7934.97	8486.56	9784.54
T3_positive	Octaethylporphyrin	Heterocyclic compounds	Heterocyclic compounds	C36H46N4	552.409	534.372	8.1679	M+H+NH3	5.15069	0.6365	rp	2683-82-1	102311	-	-	-	2113.6	5461.33		3481.33	802.374			3374.72	838.829				780.907		878.077		9434.37	5138.46		5587.44	12876	824.106	3996.55	27200.4	597.46	2891.26	2748.67	5665.03	859.844
T3_positive	Diisodecyl phthalate	Benzene and substituted derivatives	Benzene and substituted derivatives	C28H46O4	469.32	446.34	11.2863	M+Na	22.0228	0.7083	rp	26761-40-0 | 89-16-7 | 68515-49-1 | 19269-67-1	33599	-	-	-	8906.67	6467.96	13499.6	9946.61	8126.21	8610.17	8639.28	12793.8	8844	13600.5	13817.8	12101.5	13593.3	8022.77	11124	11073.8	9686.53	7688.93	11508.5	8571.69	6129.59	11399	18252.3	8685.76	13777.3	16399.2	10338	11741.4	9971.49	9539.08	12176.4	5048.46	12065.9
T3_positive	C22 Sulfatide	Others	Others	C46H89NO11S	864.624	863.616	10.252	M+H	3.47187	0.7368	rp	265096-83-1	24779582	HMDB0012316	-	C06125	1939.33	3144.53	1300.43	1299.26	1808.08	785.271	1333.04	3902.12	3043.29	3383.88	2303.7	5005.59	2388.19	2079.14	2603.57	1542.81	3598.54	2879.39	1298.65	2901.5	5400.89	1170.47	2380.15	10616.8	1385.93	1691.81	1717.87	3284.81	887.612	703.717	3278.45	1899.83	1841.46
T3_positive	Flubromazepam	Heterocyclic compounds	Heterocyclic compounds	C15H10BrFN2O	333	331.996	7.53	M+H	10.1307	0.5513	rp	2647-50-9	12947024	-	-	-	7479.63	6599.14	6849.03	5035.1	6369.31	8141.2	6863.32	6666.06	7676.48	7313.9	7070.85	9832.25	7536.32	5793.76	6421.95	6467.58	6695.23	6454.02	7688.35	6683.22	5712.96	11447	6616.32	5994.9	6640.86	5605.55	5957.8	7603.43	8058.5	5846.73	5904.07	5611.63	8483.67
T3_positive	Glycerol 1-(5-hydroxydodecanoate)	GL	MG	C15H30O5	291.216	290.209	8.5986	M+H	4.1895	0.6555	rp	26446-32-2	175553	HMDB0040168	-	-	3994.98	3140.36	4040.2	4384.12	4244.06	5017.12	3838.67	4578.11	4452.77	4259.89	3605.16	5302.92	3683.5	3625.49	3606.34	4073.59	4354.93	4260.54	4416.77	3971.54	3940.6	3667.8	4149.2	3527.96	4346.67	3636.26	3146.56	3743.93	4634.72	3849.57	3395.88	3609.41	4657.09
T3_positive	Glyceryl 5-hydroxydecanoate	GL	MG	C13H26O5	263.185	262.178	5.0057	M+H	0.06025	0.7485	rp	26446-31-1	5463954	HMDB0032297	-	-	1791.58	735.186	2155.78		1079.56	2920.47	2750.79	815.991	2022.78	1085.58	1818.47	2082.03	3708.48	656.104	1357.32	1447.02	1770.06	1274.28	2038.93	1141.97	679.052	3105.99	1545.85	1152.11	1754.17	832.555	1817.44	1504.82	1282.18	1615.95	2266.16	1194.74	2377.37
T3_positive	Estradiol-17-phenylpropionate	Benzene and substituted derivatives	Benzene and substituted derivatives	C27H32O3	405.245	404.235	4.5402	M+H	9.10644	0.6651	rp	26443-03-8	68577	-	-	-		1291.44	2501.32	2418.55		1780.41	922.226		1315.91	700.144	6124.17	1043.51	1147.91	921.465	721.989	1965.98	855.881	1021.75	848.18	1388.98		7703.57	571.881	8142.48	1025.64	1115.2	957.356	849.212		1449.04	1222.02	471.62	4818.82
T3_positive	Butyl linoleate	Aldehyde,Ketones,Esters	Esters	C22H40O2	354.336	336.303	11.3798	M+NH4	1.23481	0.7047	rp	2634-45-9	6436910	-	265060	-	16248.8	11940.4	19098.7	10463.4	14330	39317.7	9038.37	16344.1	15189.7	23352.7	19817.8	16174.5	8324.69	12720	23389.5	11993	33967.8	13333.8	10701.4	10757.2	10850.9	21774.3	30060.3	38247.9	12067.7	18048.9	9889	25046.7	8494.3	11492.2	10388.7	10914.7	23236.2
T3_positive	12,13-DiHOME	FA	Oxidized lipids	C18H34O4	337.235	314.246	8.0779	M+Na	1.275	0.9614	rp	263399-35-5	10236635	HMDB0004705	-	-	10941.4	12407.5	9147.84	12138.8	6647.9	8751.79	7887.45	13317.1	6325.25	6607.45	6657.99	8762.38	9187.81	6355.91	7559.12	8020.99	20971.3	17386.5	8024.98	17158.1	24292.5	8987.33	10836.5	35840	8440.77	8076.26	6489.58	15863.1	8744.5	5752.39	5468.88	6070.26	8860.06
T3_positive	4-Hydroxystyrene	Benzene and substituted derivatives	Benzene and substituted derivatives	C8H8O	241.13	120.058	7.8117	2M+H	19.7	0.7531	rp	2628-17-3	62453	HMDB0004072	7012	C05627	4522.36	4150.37	4387.05	3953.24	4057.01	4476.72	4504.84	4759	3624.76	4721.18	4552.74	5187.65	4468.34	3656.41	4530.2	4078.69	4862.31	4885.02	3985.34	4084.75	3726.8	4297.58	4208.53	4130.9	4264.08	3727.57	4210.75	5195.99	4604.16	4593.84	3984.37	4354.25	5839.2
T3_positive	Sorbitan, monohexadecanoate	FA	Others	C22H42O6	385.292	402.298	10.4094	M+H-H2O	3.78864	0.9291	rp	26266-57-9	14927	HMDB0029887	-	-	122674	107445	114117	113981	107554	126042	112295	126006	117706	116704	107277	141722	117054	88704.9	99596.9	104150	114199	112939	129392	113404	102227	102062	102323	107187	107887	96018.7	102330	125252	123702	103648	98097.7	95351.9	133970
T3_positive	Morantel tartrate	Others	Medicine	C16H22N2O6S	371.134	370.12	4.1921	M+H	21.6813	0.5309	rp	26155-31-7	6419965	-	-	-	12447.5	13394.6	10692.1	12508.7	11138.2	12217.8	11976.5	11872.5	10618.7	13357.2	11414.1	16052.8	13058.3	11770.3	11026.7	11556	10890.7	12584.3	11254.3	8287.37	11312.3	11217.8	11338.7	12715.6	11754.9	11031.7	11468.4	14596.1	10831.8	11169.5	11213.5	10182.6	14523.6
T3_positive	Hexaethylene glycol	Alcohol and amines	Alcohols	C12H26O7	300.201	282.168	2.7909	M+NH4	0.728071	0.8789	rp	2615-15-8	17472	HMDB0061822	-	-	687.645	511.357	617.239	672.859	702.764	1021.39	760.655	887.867	1162.35	680.642	868.805	1009.2	552.288		616.085		988.713	511.28		1181.11	717.922	620.374	517.442	1066.11	657.637		612.892	1434.04	906.779		720.132		1210.81
T3_positive	Lasalocid	Organic acid and Its derivatives	Organic acid and Its derivatives	C34H54O8	591.387	590.382	10.8952	M+H	5.65224	0.6743	rp	25999-31-9 | 25999-20-6	5360807	-	-	-	7761.54	6432.94	5901.25	6120.86	6405.18	5623.64	6771.35	7812.06	5944.77	7003.92	6597.04	11014.4	5793.38	5975.44	5038.32	5559.51	6896.42	7938.05	6636.36	6028.18	5578.84	5941.97	7442.81	10429.8	6443.2	7237.11	6964.21	7122.66	7094.61	6183.15	5208.05	4353.37	8028.67
T3_positive	Phenthoate	Benzene and substituted derivatives	Benzene and substituted derivatives	C12H17O4PS2	285.014	320.031	1.3934	M+H-2H2O	0.979778	0.7097	rp	2597-03-7 | 61391-87-5 | 61361-99-7 | 61362-00-3	17435	-	70055	-	3375.98	1518.02	2719.83	2784.73	2241.51	3306.76	2478.57	3157.68	2578.97	3080.14	2261.07	1627.66	2357.26	2835.09	1905.72	2764.77	3043.75	3175.16	2440.54	2605.33	2771.18	2399.95	2429.99	2759.43	2946.83	2479.92	3342.78	3721.94	1981.44	2702.63	1353.68	3507.07	2207.27
T3_positive	Firefly luciferin	Heterocyclic compounds	Heterocyclic compounds	C11H8N2O3S2	281.006	279.998	4.4773	M+H	1.99719	0.9542	rp	2591-17-5	92934	HMDB0029713	65823	C02740	353620	268391	294331	290376	300059	292655	270244	331201	280061	337802	323026	381792	322405	269229	258114	291377	299666	335553	293661	250581	260570	299121	301086	262175	276186	265808	282551	362309	307878	308261	296705	293821	340276
T3_positive	Minaprine	Heterocyclic compounds	Heterocyclic compounds	C17H22N4O	299.183	298.179	7.1052	M+H	10.3635	0.8372	rp	25905-77-5	4199	HMDB0014943	-	-	21402.4	17533.5	19219.7	18240	18024	21270.7	26888.9	20618.5	20584	20360.9	18257.4	26536.6	20591.2	16053.2	17584.4	17843.4	18924.1	19498.9	23468.5	18853.6	16001.3	16617.3	16730.6	15585.3	18188.6	17165	17396.4	20259.3	21900.1	17657.7	16899	16282.3	23179.5
T3_positive	Isobutyryl-L-carnitine	FA	CAR	C11H21NO4	463.3	231.147	8.9473	2M+H	1.02963	0.6274	rp	25518-49-4	168379	HMDB0000736	5704	-	222321	152031	148412	288102	278267	200164	209088	284254	142256	278736	166728	143470	198860	148404	245293	140367	81643.3	241175	82681.2	137726	189380	222983	88832.7	114496	99827.3	91525.4	101298	268094	190715	188703	168778	129968	226798
T3_positive	1-(2-Trifluoromethylphenyl)imidazole	Heterocyclic compounds	Heterocyclic compounds	C10H7F3N2	213.066	212.056	4.5882	M+H	10.0389	0.6944	rp	25371-96-4	1359	-	64871	-	11569.4	9588.98	10527.5	10298.2	9749.57	10695.5	9381.43	11965.4	10134.5	12303	11341.7	14649.5	10695.8	9682.56	10826.7	12046.4	11961.7	13215.7	9609.97	9536.32	10168.6	11678.3	10512.6	11072.4	11596.1	10578.7	10478.7	14206.2	12789.2	10199.9	11641	12222.6	13929.3
T3_positive	Ethyl 2,4-dihydroxy-6-methylbenzoate	Benzene and substituted derivatives	Benzene and substituted derivatives	C10H12O4	281.039	196.074	1.1873	M+K+HCOOH	8.70387	0.7049	rp	2524-37-0	75653	-	43800	-	50361.5	18830	51399.8	52450.3	27587.9	37272.1	13771.7	43644.1	25669.5	39406	47649.8	17472.4	24227.5	39379.2	23827.2	44315.2	45005.6	46412	24408.3	34764.4	31245.2	26259.4	28902.5	26829.4	28816.4	27008.7	41033.8	31661.3	12858.4	21338.7	16275.8	36339.6	13154.5
T3_positive	20-(4-(1,1,3,3-Tetramethylbutyl)phenoxy)-3,6,9,12,15,18-hexaoxaicosan-1-ol	Others	Others	C28H50O8	532.383	514.351	9.4206	M+H+NH3	3.05007	0.6793	rp	2497-59-8	75622	-	-	-	2020.75	2705.44		1169.09	946.178	1031.35	2247.18	3086.34	1157.98	1607.96	495.73	1787.45	1300.3	561.999	808.521	1058.69	2984.74	1639.68	957.603	1366.24	1568.79		3863.5	3122.18	566.66		820.35	1115.2		865.792	721.179	781.709	1320.33
T3_positive	Azobenzene-4-sulfonic acid	Organic acid and Its derivatives	Organic acid and Its derivatives	C12H10N2O3S	263.056	262.041	6.817	M+H	20.6547	0.5834	rp	2484-88-0	17210	-	-	-	2563.43	2868.73	2560.37	1966.84	2651.86	2982.78	2417.66	2795.13	3193.78	2274.04	2747.48	3577.93	2835.54	2095.54	2639.21	2588.35	2635.22	3054.26	3030.36	3160.81	1772.22	2757	2516.63	2380.38	2819.98	2740.94	1854.26	2819.75	2762.08	2620.24	2697.86	2435.49	3516.91
T3_positive	L-Allothreonine	Amino acid and Its metabolites	Amino acids	C4H9NO3	261.11	119.058	6.3147	2M+Na	11.3011	0.7582	rp	24830-94-2	99289	HMDB0004041	7007	C05519	53005.1	42151	45415.6	42296.6	45373	50164.3	44770.5	52907.4	45099.5	48730.3	42050.4	54223	45297.3	37227.4	41886.4	43941.3	44137.3	46745.2	54657.6	42466.5	36293.3	41265	43533.5	39167.2	40737.3	37244.7	38519.4	46694	42734.5	37692.7	36193.4	38566.2	47557.1
T3_positive	Neurosporaxanthin	Terpenoids	Tetraterpenes	C35H46O2	499.364	498.35	10.2836	M+H	13.869	0.6161	rp	2468-88-4	637039	-	-	C08607	8010.83	6123.41	6705.76	6260	6193.24	7191.95	5632.26	7194.96	5607.32	6816.61	6864.95	7312.32	6595.43	5566.91	6006.57	6467.69	6120.78	7283.24	6206.02	4979.43	5442.62	6754.71	6707.37	5477.08	6814.64	6263.33	6057.4	8514.98	5902.35	6393.58	6426.95	6671.62	6467.29
T3_positive	(Z)-7-[(1R,2R,3S,5S)-2-[(E,3R)-3-(2,3-dihydro-1H-inden-2-yl)-3-hydroxyprop-1-enyl]-3-fluoro-5-hydroxycyclopentyl]hept-5-enoic acid	FA	Oxidized lipids	C24H31FO4	827.442	402.221	10.4248	2M+Na	15.6721	0.8668	rp	246246-19-5	5311238	-	45689	-	664694	569501	626391	599973	559710	686893	623471	692190	655586	658714	596935	787513	635451	523124	530079	568921	569451	604460	676519	582248	474555	494748	501774	427301	534505	469673	518926	590636	606896	479119	504376	486638	652758
T3_positive	2-(4-Chlorophenyl)sulfonyl-6-methoxy-3-nitropyridine	Heterocyclic compounds	Heterocyclic compounds	C12H9ClN2O5S	377.952	327.992	0.6756	2M+Na+2K-H	12.3253	0.52	rp	246020-68-8	2801235	-	-	-	578.428	1609.03	1164.96		2002.44	1794.25	2071.39	1232.85	2171.32	2121.93	1166.09	2041.82	1924.93	876.228	717.803	1617.26		1917.13	606.847	1192.41	1135.68	1103.03	1924.62	1607.8	1871.93	1840.77	985.21	2795.18	2599	2093.96	2286.19	2128.18	1978.01
T3_positive	Geniposide	Heterocyclic compounds	Heterocyclic compounds	C17H24O10	353.12	388.137	10.9267	M+H-2H2O	3.53304	0.6916	rp	24512-63-8 | 169799-41-1 | 27745-20-6	107848	-	-	C09781	4409.62	3535.8	3592.36	4171.96	3913.9	4173.35	3460.72	4446.56	3655.03	3732.75	3869.38	4329.92	3756.14	3055.95	3325.41	3064.09	3940.06	4115.21	3246.05	6174.19	5856.26	4052.64	3919.03	10810.4	3603.01	3393.08	3066.58	3710.83	2650.15	2673.17	3645.47	3467.27	4771.63
T3_positive	2-Amino-5-oxohexanoic acid	Organic acid and Its derivatives	Organic acid and Its derivatives	C6H11NO3	110.064	145.074	4.5882	M+H-2H2O	11.6834	0.721	rp	24438-52-6	440805	-	-	C05825	5683.91	4257.75	4879.68	4578.54	4371.32	5159.45	4353.51	5452.88	4632.62	5608.91	5118.76	6470.3	4650.21	4479.89	4831.48	5072.32	4929.02	5439	4364.18	3818.14	3992.24	4952	4635.36	4573.94	4963.61	4528.26	4376.36	6110.34	4880.29	4481.73	4404.48	4899.6	5433.55
T3_positive	3-Methyldec-4-en-1-ol	Organic acid and Its derivatives	Organic acid and Its derivatives	C11H22O	363.318	170.167	9.3274	2M+Na	9.79888	0.6665	rp	24404-71-5	6428572	HMDB0031065	-	-	3435.28	7410.85	8055.44	5606.44	7149.16	8903.97	8573.69	9239.92	7951.62	8595.81	4408.22	8147.21	4484.66	7156.28	3549.31	4758.7	6793.23	2993.84	6222.95	6414.83	6354.85	7003.53	5815.86	7624.48	5936.14	4918.73	7097.59	8220.78	9229.2	4521.06	6235.56	4047.59	7034.56
T3_positive	Mycophenolic acid	Organic acid and Its derivatives	Organic acid and Its derivatives	C17H20O6	285.121	320.126	7.1052	M+H-2H2O	21.775	0.7356	rp	24280-93-1	446541	HMDB0015159	-	C20380	7989.47	6176.63	7996.96	7781.06	7647.24	8568.2	7950.22	9035.77	7745.73	7760.91	7404.5	10891.2	8634.46	7486.19	7025.15	8387.72	8183.44	8747.94	8581.61	7569.15	7721.12	6706.41	7354.72	7680.19	8321.27	7206.55	7720.18	10753.3	9968.64	8051.47	7508.65	7554.54	8544.2
T3_positive	(Carboxymethyl)(dimethyl)sulfonium	Aldehyde,Ketones,Esters	Esters	C4H9O2S+	144.023	121.032	0.4082	M+Na	9.18675	0.5659	rp	24220-08-4	160766	-	-	C03392	21454.2	20611	19893.5	19889.5	21571.3	24815.9	21638.7	24794.6	22097.3	23572.5	20504	31831.8	23085	16121.4	21164.9	20750.8	23481	21330.1	20399.1	23258.8	18653.1	20691.6	19568.2	18866.4	20279.9	19537.7	20490.6	25093.5	25001.6	20527.2	19242.6	19731.5	24312.6
T3_positive	Mianserin	Heterocyclic compounds	Heterocyclic compounds	C18H20N2	265.165	264.163	4.2336	M+H	14.4142	0.6766	rp	24219-97-4	4184	HMDB0015620	1270	-	1805.72		1759.32			2136.74	3507.87		1865.21	1286.5	1782.54	1227.02	3264.58	993.434	511.732	1081.6	601.406	1843.69	948.507	1024.33		2143.26		637.824	2287.25	580.636	643.019		692.197	1843.89	1350.7	833.436	2634.94
T3_positive	alpha-(2,4-Dichlorophenyl)-1H-imidazole-1-ethanol	Benzene and substituted derivatives	Benzene and substituted derivatives	C11H10Cl2N2O	274.047	256.017	1.2841	M+NH4	10.3403	0.6874	rp	24155-42-8	32238	-	1286	-	3480.96	4149.69	3391.54	3633.34	2485.77	4653.43	3294.2	4053.64	3803.03	3446.1	4077.91	5580.61	4277.22	3168.72	3030.24	3637.8	3395.95	4121.58	3421.87	3995.47	3694.16	3411.94	3609.06	3602.12	3193.45	3504.06	2906.71	4184.71	3617.44	3755.94	3343.41	3448.05	4624.06
T3_positive	Sulforaphene	Others	Others	C6H9NOS2	244.01	175.013	2.5488	M+Na+HCOOH	6.66251	0.7106	rp	2404-46-8	6433206	HMDB0031573	-	-	2428.71	1921.34	2017.81	2545.11	2053.99	2828.63	1740.53	2672.37	2147.13	2779.53	2323.51	2758.25	2602.24	2043.49	2445.68	2612.22	2562.21	3102.71	2575.22	1651.56	2054.3	2807.81	2575.82	2301.85	1907.38	2111.59	2110.86	2888.51	2806.86	2434.79	2398.02	2171.46	2944.73
T3_positive	o-Tyrosine	Amino acid and Its metabolites	Amino acids	C9H11NO3	295.957	181.074	1.315	M-2H+3K	17.4961	0.6374	rp	2370-61-8	91482	HMDB0006050	-	-	11942.7	4484.11	4876.39	2869.34	3653.68	4506.05	2668.65	4205.42	4181.6	4066.48	3163.13	5616.07	3457.76	3790.79	4040.87	3585.65	2980.94	3361.9	3136.74	4332.28	4525.74	4282.92	10113.3	3292.67	3828.01	3782.13	8136.87	4368.86	4748.12	3997.31	3070.72	3819.81	5934.43
T3_positive	5-Dehydroepisterol	Hormones and hormone related compounds	Hormones and hormone related compounds	C28H44O	396.346	396.339	10.6749	M+	17.6357	0.5548	rp	23582-83-4	10894570	HMDB0006848	-	C15780	8056.41	7084.95	7121.33	7601.54	7415.28	7699.68	7408.44	8849.51	8698.8	8423.61	8745.45	12224.4	8502.84	7400.72	7924.01	8660.63	9050.41	9402.62	7894.48	8660.63	7741.21	7377.69	7468.87	7219.84	8231.53	7491.86	8102.01	9955.14	9809.12	8622.83	8612.17	6811.75	10076.6
T3_positive	Probucol	Benzene and substituted derivatives	Benzene and substituted derivatives	C31H48O2S2	517.322	516.31	9.9638	M+H	12.9878	0.6554	rp	23288-49-5	4912	HMDB0015537	-	C07373	1264.62	1979.39	1604.65	1242.64	1597.58	1738.59	2297.54	2121.2	2519.85	1647.85	1787.49	3287.21	2199.48	1428.38	1797.69	1623.65	1014.47	2118.92	1930.29	1747.42	1016.08	1701.86	1821.8	1052.27	1747.7	1599.24	2267.9	1338.74	2102.95	946.717	1131.79	1876.92	2072.14
T3_positive	Pirimicarb	Heterocyclic compounds	Heterocyclic compounds	C11H18N4O2	239.151	238.143	2.5488	M+H	1.76684	0.7168	rp	23103-98-2	31645	-	68822	C11079	622.472			1199.86					2303.22	1368.08		4028					1560.8	1248.05	1503.55	1379.21	882.546		979.342	1957.06		544.557	1622.33	2387.43	2279.53		531.36		2514.8
T3_positive	1-Phenyl-1,2,3,4-tetrahydroisoquinoline	Heterocyclic compounds	Heterocyclic compounds	C15H15N	164.122	209.12	2.4586	M+H-HCOOH	1.37625	0.7168	rp	22990-19-8	100137	-	-	-	4218.15	3465.56	3727.14	3444.2	3539.69	4143.02	3670.94	4245.2	3613.48	3937.47	3872.39	4959.98	3836.63	3335.1	3627.74	3780.08	3698.88	4313.39	3406.18	3080.3	3561.28	3796.11	3508.83	3408.76	4020.25	3546.82	3255.62	4672.59	4206.55	3946.67	3321.29	3467.15	4302.48
T3_positive	Secologanate	Terpenoids	Terpenoids	C16H22O10	339.11	374.121	8.3475	M+H-2H2O	7.5	0.6961	rp	22864-93-3	439612	-	-	C01957	3066.16	2661.35	2539.71	2434.08	2647.59	2587.72	2445.79	2529.16	2779.29	2696.61	2383.2	3972.8	2948.31	2253.02	2448.32	2350.74	2673.28	3060.33	2961.04	2442.4	2317.63	2531.58	2484.04	2363.32	2810.42	2282.38	2850.51	2759.9	3196.82	2273.55	2285.18	2433.44	3328.5
T3_positive	Asp-Tyr	Amino acid and Its metabolites	Small Peptide	C13H16N2O6	446.113	296.101	7.8117	M+CH3CN+H	14.9715	0.5373	rp	22840-03-5	152455	HMDB0028765	23882	-	3454.93	3153.55	2974.88	2987.99	3173.24	3444.68	3346.46	3424.58	3356.13	3683.34	3417.98	3995.99	3414.18	2820.79	3243.62	3205.99	3429.74	3750.33	2752.39	2312.67	3466.27	2938.19	2611.51	2963.38	3420.22	2846.64	3282.08	3961.19	3244.32	3261.32	5505.07	2964.44	4072.38
T3_positive	11-cis-Retinol	CoEnzyme and vitamins	CoEnzyme and vitamins	C20H30O	331.209	286.23	4.8315	M-H+2Na	20.825	0.5642	rp	22737-96-8	5280382	HMDB0006216	-	C00899	45317.3	41640	43209.8	38418.1	41607.9	51529.2	54177.9	42004.1	50285.1	51283	46999	63427.5	55342.4	32714.1	41159.1	39115.1	40327	44374.1	60047.3	45352.2	35823.8	44828.4	42077.6	38660.9	44367.2	37100.2	37320.8	46471.1	45206.5	44798.8	41433.7	38049.6	58657.1
T3_positive	L-Asparaginyl-L-lysine	Amino acid and Its metabolites	Small Peptide	C10H20N4O4	389.111	260.149	9.7429	M+NH4	2.10261	0.6658	rp	22677-58-3	16122521	-	65187	-	8545.83	8492.76	7292.06	7883.8	7732.97	9849.16	8936.48	9229.17	10744.5	8629.87	6863.19	12410.3	8985.27	7032.13	8978.89	7271.75	8275.3	9210.45	9876.42	11505.2	8025.61	10992.4	7451.7	7836.27	8945.93	8213.2	6790.69	10093.9	8837.91	8162.02	8699.18	7487.72	12647.6
T3_positive	MG(18:0/0:0/0:0)	GL	MG	C21H42O4	376.342	358.308	8.9315	M+NH4	2.10753	0.7866	rp	22610-61-3	15560610	HMDB0011131	-	-	184623	109332	123014	261411	256460	147436	143582	228455	90384.2	256215	161958	77574.7	198159	142621	228933	97426	53182.5	200549	42181.2	94628.7	132280	235044	46690.3	74653.9	48100.2	51502.4	74656.2	305594	163039	178340	136284	88510.8	129395
T3_positive	Bis(2-methylpropanoyloxy)-9,10-epoxy-p-mentha-1,3,5-triene	Benzene and substituted derivatives	Phenolics	C18H24O5	343.154	320.162	9.454	M+Na	4.44485	0.7156	rp	22518-06-5	11472669	HMDB0032698	-	-	15424.7	12959.5	12619.2	14984.2	12446.9	16169.7	13825.9	16636.9	15113.1	17620.3	13206.4	19754.4	14837	12701.4	11337.7	11217.2	12258.8	12239.8	13506.2	11539.1	10525.3	10252.5	12576.7	11147.9	11454.5	10308.3	9635.91	13349	13575.4	13644.5	10704.2	9077.78	9951.88
T3_positive	Benzyldimethylphenylammonium	Benzene and substituted derivatives	Benzene and substituted derivatives	C15H18N+	127.153	212.144	5.3925	M+H-C3H2O3	2.3115	0.6954	rp	22444-88-8	76669	-	-	-	1997.14	1576.52	1706.98	1535.3	1673.74	1739.36	1548.32	1930.49	1544.17	1794	1674.12	1685.12	1667.61	1437.96	1359.99	1665.76	1729.21	1294.88	1598.52	1501.6	1360.39	1640.02	1583.2	1577.77	1396.84	1384.23	1692.51	1829.14	1076.38	1361.89	1292.42	1237.25	1762.48
T3_positive	Pterin	Heterocyclic compounds	Pteridines and derivatives	C6H5N5O	186.034	163.049	0.5178	M+Na	11.9868	0.6284	rp	2236-60-4 | 938-42-1	135398660	HMDB0000802	-	C00715	35259.4	31557.4	5280.45	32955.8	33082.9	21623.1	19850.2	36952	18434.3	25428	32805.5	37622.9	34904.6	19898.8	15689.3	13728.3	19526.7	30439.2	20094.3	33291.8	20700	16843.2	27476.4	14946.6	31807.5	13556.1	13783.1	36316	26972.5	5950.44	15016.2	29813.4	40027
T3_positive	Noladin ether	GL	MG	C23H40O3	347.289	364.298	9.9955	M+H-H2O	22.6595	0.5719	rp	222723-55-9	6483057	HMDB0013657	-	-	2150.47	1799	2565.67	2073.16	1150.83	3213.33			2340.37	2573.27	2728.48	2735.87	1607.46	1113.43	2169.88	4521.72	2566.61	2580.48	1523.07	3139.07	1632.34	4236.84	2594.15	4625.54	1977.05	1901.86	2439.06	3532.36		850.834	2744.97	1367.61	7477.87
T3_positive	(all-E)-6'-Apo-y-caroten-6'-al	Aldehyde,Ketones,Esters	Aldehydes	C32H42O	443.335	442.324	10.958	M+H	11.6132	0.8105	rp	22255-36-3	20055192	HMDB0040118	-	-	316444	264305	266915	285590	279486	296676	289047	320577	300793	298683	264348	382828	286885	233445	251305	262457	292564	290659	314621	284435	278262	256332	263259	314952	269908	248048	266250	329977	311859	265909	256837	237157	361357
T3_positive	Mycolactone	Aldehyde,Ketones,Esters	Ketones	C44H70O9	707.492	742.502	10.8013	M+H-2H2O	5.91054	0.7635	rp	222050-77-3	5282079	-	-	C12151	14367.8	15843.1	11342.2	12756.4	3442.17	11750.7	10934	18141.1	17072.8	10115.3	9091.05	15689.7	11016.3	10347.3	13342.9	11927.8	18774.7	16808.6	11648.9	16018.7	22032.3	9170.71	16827.2	32856.1	12016.2	12078	12926.3	18035.3	14079.5	6600.44	11820.8	9661.92	19556.5
T3_positive	Pyrantel pamoate	Others	Medicine	C34H30N2O6S	595.188	594.183	0.7231	M+H	4.13595	0.6566	rp	22204-24-6	5281033	-	-	C07389	5183.56	4141.06	4203.99	4584.71	4672.13	5171.96	4460.56	4944.45	4638.49	4885.2	5388.03	5850.62	4455.92	3911.82	3869.4	5194.78	5039.56	5371.08	5347.04	3832.28	4165.85	4536.86	3936.4	2563.05	4104.82	3654.82	4178.58	4918.55	3399.31	4030.8	3954.85	4821.41	6155.62
T3_positive	2,6-Bis[(dimethylamino)methyl]pyridin-3-ol	Heterocyclic compounds	Heterocyclic compounds	C11H19N3O	232.144	209.153	5.3925	M+Na	2.03075	0.7017	rp	2168-17-4	252256	-	-	-	698.558	969.561	1086.58	951.422	1607.33	1252.22	1174.71	979.406	1153.96	1421.02	1524.09	1999	1401.64	1295.49	1278.66	1567.46	1751.33	1642.61	889.577	1051.64	1121.82	1583.96	1520.88	1650.62	1269.94	1032.06	1603.81	1699.25	1694.4	1734.47	1033.9	1392.14	1174.36
T3_positive	5-nitro-N-(pyridin-3-ylmethyl)furan-2-carboxamide	Alcohol and amines	Amines	C11H9N3O4	287.08	247.059	1.3934	M+Na+NH3	1.7355	0.7084	rp	215778-97-5	693996	-	-	-	3006.16	1718.85	1873.47	2173.85	756.988	1705.9	1735.44	2841.83	2239.56	2367	2376.84	1576.9	1218.16	2800.46	1794.69	2452.93	2302.28	3063.09	2418.82	2324.78	2163.52	1559.32	1234.62	1964.96	2314.22	2377.83	2367.19	2600.92	1575.81	2602.22	1478.46	2848.73	1471.33
T3_positive	(s)-3-Aminoazepan-2-one	Heterocyclic compounds	Heterocyclic compounds	C6H12N2O	295.152	128.095	8.504	2M+K	3.8	0.6571	rp	21568-87-6	440599	-	-	C02837	10153.8	6663.19	2095	34338.7	5070.77	9249.39	7893.2	19952.4	8452.96	55545.4	5149.92	25477.5	4391.99	3290.27	20851.7	22929.7	10664.2	4927.99	3192.55	1540	23165	1371.81	43063.8	3479.61	1783.32	4158.05	3130.71	11644.9	6277.12	8215.15	1084.53	7867.82	5749.24
T3_positive	Betamethasone valerate	Others	Medicine	C27H37FO6	477.276	476.257	10.2836	M+H	20.4492	0.5937	rp	2152-44-5	16533	-	3937	-	3602.3	2393.26	2755.48	2740.12	4469.7	3019.84	2894.43	3476.86	1931.39	2978.16	2736.58	3447.65	3049.28	2562.22	2731.33	2865.69	2526.55	2982.82	2620.82	2285.25	2945.33	2866.69	2759.13	2295.74	4927.93	2503.78	2556.96	2980.21	2823.4	2874.75	2908.04	2781.29	3311.25
T3_positive	Nifenazone	Aldehyde,Ketones,Esters	Ketones	C17H16N4O2	393.099	308.127	0.5178	M+K+HCOOH	7.80232	0.6716	rp	2139-47-1	4487	-	-	-	3080.66	3072.93	4868.3	3069.15	3219.62	6705.34	6342.49	5289.89	3082.75	5214.26	3859.31	8285.78	5786.08	3685.41	4985.07	4190.42	3066.83	3173.14	3668.47	5163.9	3979.06	2852.94	3014.65	3375.11	2615.35	2615.92	3606.39	3466.42	2932.39	2862.21	3073.54	3301.4	2647.42
T3_positive	Fructosyl-lysine	Organic acid and Its derivatives	Organic acid and Its derivatives	C12H24N2O7	353.135	308.158	8.6462	M-H+2Na	14.625	0.5601	rp	21291-40-7	9839580	-	-	-	4843.29	2377.76	3011.58	3289.17	4360.24	4406.02		4520.02		5866.8	4648.01		4264.3	3197.18	4355.35	4956.2	3413.17	4463.2	3534.9	2998	3692.5	4900.86	4242.17	4550.28	3768.84	3506.16	4163.79	4859.06		4252.53	4031.38	4777.3
T3_positive	N-[2-(5-hydroxy-1H-indol-3-yl)ethyl]hexadecanamide	Tryptamines,Cholines,Pigments	Tryptamines	C26H42N2O2	415.329	414.325	11.4578	M+H	11.7242	0.8815	rp	212707-51-2	10787968	-	62949	-	2661.79	1813.8	2317.8	1755.35	2605.4	2432.29	2580.39	2217.38	2197.51	2071.95	1629.28	2625.09	2232.36	1890.64	2250.38	2063.77	2349.25	1805.47	2589.38	2393.04	1885.83	2177.04	2220.44	2285.06	2002.55	1910.51	2025.14	2308.02	2599.22	1790.87	2016.27	1833.03	2869
T3_positive	N-[(4-methoxyphenyl)carbamothioyl]benzamide	Benzene and substituted derivatives	Benzene and substituted derivatives	C15H14N2O2S	245.078	286.078	7.3289	M+H-COCH2	3.50375	0.6696	rp	21258-08-2	692096	-	-	-	6071	4805.34	5053.55	4624.33	5976.02	6665.28	5926.27	5131.17	6101.8	4099.11	3708.55	8635.97	6225.27	4752.74	4395.47	4919.11	5538.14	5752.62	5794.22	5989.38	3759.6	4816.94	5198.45	4147.5	3795.67	4653.76	4336.53	6067.32	5653.64	3236.41	4268.81	5338.79	6451.84
T3_positive	Biotin-XX-Hydrazide	Heterocyclic compounds	Heterocyclic compounds	C22H40N6O4S	986.598	484.283	10.4824	2M+NH4	0.756591	0.8811	rp	211237-33-1	16760313	-	64812	-	35434.5	217796	13443.7	35603.1	81643.8	25009.4	203304	194017	219655	122356	32925.9	404571	82103.5	48750	119748	46457	18052.4	26297.4	105425	35771.5	18625	109810	38488	40205.3	82269.4	67564.7	33034.9	97411.3	327458	78345.3	42234.5	3479.97	334658
T3_positive	Prostaglandin E1-d4	Hormones and hormone related compounds	Hormones and hormone related compounds	C20H34O5	341.266	354.241	10.0028	M+H-H2O	4.97405	0.7055	rp	211105-33-8	71751857	-	96579	-	10062.4	6577.7	8889.65	6190.76	9063	7644.4	6872.83	10141.6	1977.26	9579.54	1523.43	8835.04	7456.4	6054.44	5740.45	7681.91	5798.48	9196.74	9021.34	7665.83	1232.31	7014.07	7361.47	6228.62	6350.16	5575.54	7608.59	8051.95	10656.3	7640.67	6811.28	5819.56	11414
T3_positive	Asn-Glu	Amino acid and Its metabolites	Small Peptide	C9H15N3O6	329.054	261.096	1.2959	M-2H+3Na	7.35138	0.6295	rp	20917-58-2	7019991	HMDB0028730	23845	-	1478.9	1328.62	2955.84	1549.13	919.376	2089.17	1445.7	2204.85	3193.91	2330.87	2507.38	2590.79	1557.12	3031.85	2188.41	1980.18	3479.07	2611.37	1729.16	2433.9	2852.71	2840.76	2124.25	1908.65	2040.91	3426.94	3486.72	3462.15	3297.79	3810.82	2391.12	3117.62	2713.96
T3_positive	Cyanin	Flavonoids	Anthocyanidins	C27H31O16+	595.155	611.161	11.1301	M+H-NH3	6.20094	0.8667	rp	20905-74-2	441688	-	64268	C08639	18898.8	12545.3	1754.48	6881.26				1019.79		1695.39	14478.5	966.11	2212.76	8318.34	1173.13	861.657	719.497	956.591		4437.18	13644	1048.32	2153.75	9265.1	604.723	747.052		1366.97		691.954	15331.1	493.242	1280.35
T3_positive	Berberine	Heterocyclic compounds	Heterocyclic compounds	C20H18NO4	321.09	336.124	4.5882	M+H-CH4	6.042	0.6196	rp	2086-83-1	2353	-	-	C00757	5016.47	4328	4569.66	4470.83	4414.42	4754.44	4809.7	3956.7	5038.07	4916.57	5049.27	5764.61	5272.98	3495.99	13296.3	5027.32	4693.9	4310.52	3358.47	4077.12	4287.32	4915.09	3825.45	4226.9	4279.02	4438.5	12567.4	5766.6	4825.17	5410.48	4604.33	3804.33	5043.37
T3_positive	All-trans-hexaprenyl diphosphate	Organic acid and Its derivatives	Phosphoric acids	C30H52O7P2	609.307	586.319	10.1733	M+Na	1.19808	0.8745	rp	207513-95-9	5280413	HMDB0012188	-	C01230	1225.75	992.123	1494.68	1152.52	1272.11	1214	1163.29	1699.38	1805.84	1637.47	1023.79	2035.65	1329.3	861.275	1213.77	1013.79	1234.88	1608.61	1526.28	1667.13	1399.05	1431.2	1380.13	804.308	1138.1	1289.63	1378.63	2081.16	1810.21	1554.25	1331.19	1183.9	1459.21
T3_positive	2,2',3,4,4',5',6-Heptabromodiphenyl ether	Benzene and substituted derivatives	Benzene and substituted derivatives	C12H3Br7O	716.436	721.441	9.5325	M+H	24.7066	0.6027	rp	207122-16-5	15509899	HMDB0037546	-	C18140	18820.9	13108.5	14609.9	12817.8	13632.3	15519.8	14258.7	17231.9	14497.3	15002.4	13958.5	18780.2	16178.3	12743.1	13749.4	13606.4	17443.4	16181.1	12682.7	15133.9	9386.11	13077.4	13229.9	12993.3	13572.5	12701.4	13959.6	15338.1	15591.1	13935	12817.2	13424.8	19621
T3_positive	1-(1Z-Octadecenyl)-2-(4Z,7Z,10Z,13Z,16Z,19Z-docosahexaenoyl)-sn-glycero-3-phosphoethanolamine	Others	Others	C45H78NO7P	776.558	775.552	10.1715	M+H	17.4486	0.6632	rp	206059-98-5	42607458	HMDB0011394	-	-	692.36	3744.53	4375.05	3670.03	9386.74	31935.4	38803.2	124610	73141.5	33602.3	73312.9	39088.8	280413	54361	91662.4	62369.3	30694	92369.4	30810.2	35444.6	24096.9	50017	32172	185311	36434.8	28458.6	52343.2	30905.7	152214	24103.1	36199.7	75374.2	99989.6
T3_positive	17beta-Hydroxy-2alpha-(hydroxymethyl)-17-methyl-5alpha-androstan-3-one	Aldehyde,Ketones,Esters	Ketones	C21H34O3	317.247	334.251	10.5959	M+H-H2O	8.01225	0.585	rp	20592-44-3	30196	-	-	-	6793.5		2691.84	3218.46	7569.2	1577.72	3074.98	1510.44	909.382		4195.75		903.417		1002.3	1442.58	13547.6	9248.86	3640.57	2423.59	511.6	3796.09	1859.07	4154.07	2736.83	5607.75	3541.24		679.777			7796.49	11681.3
T3_positive	5,8,11-Eicosatrienoic acid	FA	FFA	C20H34O2	306.264	306.256	8.2472	M+	23.3103	0.6155	rp	20590-32-3	5312531	HMDB0010378	-	C21938	7321.68	6401.72	6489.6	6645.27	6198.56	7412.37	7121.53	7223.57	7263.82	7708.4	6447.4	9663.06	7396.84	5982.36	6387.1	6431.5	6682.48	7055.12	7834.56	6467.49	5309.62	5872.2	6110.43	6008.3	5867.79	5439.12	5313.24	7343.12	7011.74	5964.8	5533.4	5235.82	7633.47
T3_positive	27-Hydroxycholesterol	Hormones and hormone related compounds	Hormones and hormone related compounds	C27H46O2	402.356	402.35	8.3913	M+	14.1186	0.5386	rp	20380-11-4	123976	HMDB0002103	6487	C06340	1200.39	5320.54	687.959	800.534	3212.96	1490.28	848.769	1513.78	4738.38	1301.44	1240.72	11486.2	3589.38	1124.98	9494	1006.6	1493.3	2606.91	1208.32	682.068	1110.95	858.465	1702.63	5170.8		1090.41	1110.38	2838.06	1640.54	1557.7	1201.9	1981.28	1724.08
T3_positive	brefeldin A	Heterocyclic compounds	Heterocyclic compounds	C16H24O4	281.172	280.168	9.6115	M+H	6.37069	0.9014	rp	20350-15-6 | 60132-23-2 | 11006-23-8	5287620	-	85101	C73840	38030.7	32512.2	33674	33055.3	32299.3	39599.9	43706	38813.8	40297	37257.8	34938.5	51059.6	38529.9	29532.8	31744.5	35398.3	34274.3	35831.2	34103.2	33458.3	31471	34463.4	32148.8	29878.9	35191.5	30277	33649.7	40164	39035.3	32938	31422.2	30035.9	43224.6
T3_positive	Mepiprazole	Heterocyclic compounds	Heterocyclic compounds	C16H21ClN4	305.157	304.146	2.812	M+H	10.8078	0.9043	rp	20326-12-9	71897	-	85228	-	2464.58	2412.35	2041.33	1963.08	1754.44	3056.01	4217.91	2767.71	5979.33	2388.74	3330.23	4908.44	3152.8	1461.75	2002.95	2038.8	3485.42	3189.14	3784.92	3979.06	2084.24	3196.91	3228.32	4193.71	2099.67	2727.7	1368.23	4888.5	3509.2	2250.13	1635.78	2045.96	4546.72
T3_positive	Morphine-3-glucuronide	Alkaloids	Isoquinoline alkaloids	C23H27NO9	508.187	461.169	10.8013	M+HCOO+2H	18.3484	0.626	rp	20290-09-9	5484731	HMDB0041936	-	C16643	10573.8	771.191	10770.9	793.501	737.488	869.425	1229.28	1021	1811.47	1538.48	1021.59	2306.45	16662.1	1831.03	1389.94	1438.4	1592.91	2146.16	2242.38	2638.44	1917.47	2910.86	3517.49	1744.73	2910.48	2396.08	2171.49	3158.32	3497.65	3129.16	2837.57	2998.65	8182.79
T3_positive	N-Benzyloxycarbonyl-L-leucine	Amino acid and Its metabolites	Amino acid derivatives	C14H19NO4	531.274	265.131	7.8436	2M+H	7.43144	0.7085	rp	2018-66-8	74840	-	-	C04335	7643.13	4191.47	11116	24397.1	18069.5	7085.67	15763.9	40851.4	9445.99	5945.31	1777.23	55351.8	4458.22	13343.2	1643.07	7424.38	16611.3	743.421	7981.61	638.86	31624.7	636.808		5594.37	736.867	4260.26	9961.75	12344.4	169535	3140.05	5827.74	4776.92	42187.6
T3_positive	N-Acetyl-L-phenylalanine	Amino acid and Its metabolites	Amino acid derivatives	C11H13NO3	254.092	207.089	2.4586	M+HCOO+2H	23.7949	0.5506	rp	2018-61-3	74839	HMDB0000512	5498	C03519	3446.5	3044.59	2958.06	3013.58	2378.86	3183.08	3318.84	3496.82	3270.87	3623.19	3660.55	4363.81	3478.18	3136.27	2983.78	2771.16	2980.68	3380.24	3316.22	2262.75	3409.2	3289.35	2725.2	3294.99	3050.6	3354.41	2191.76	4045.55	3657.94	3289.93	2611.09	2445.95	3786.75
T3_positive	3-Carbethoxypsoralen	Heterocyclic compounds	Heterocyclic compounds	C14H10O5	343.015	258.053	1.2996	M+K+HCOOH	15.2437	0.6462	rp	20073-24-9	62739	-	-	C19357	7623.08	6736.73	7698.22	8072.23	7261.31	7955.2	5458.93	8424.35	7517.44	8686.55	9306.18	9166.17	7982.09	7134.8	7788.05	9316.4	8812.05	10008.2	6385.87	8481.07	7426.85	7389.03	6011.33	8074.72	8333.23	6483.87	8483	8828.06	7495.82	8848.42	6471.69	8215.49	9105.8
T3_positive	Memantine	Alcohol and amines	Amines	C12H21N	226.18	179.167	5.8206	M+HCOO+2H	1.36433	0.7386	rp	19982-08-2	4054	HMDB0015177	-	C13736	24281.2	24980.4	38596.7	25424	27467	64344.2	26043.2	24510.5	30296.9	36754.7	37374.9	29796.4	29204.4	22817.9	35884.2	25816.5	26574.7	26980.3	32158.9	20043.5	23023.8	29583.4	39745.2	35080.5	23889.2	23907	33954.4	31806.3	27323.3	18334.2	20080.4	19393.3	45550.9
T3_positive	Nicotinamide N-oxide	CoEnzyme and vitamins	CoEnzyme and vitamins	C6H6N2O2	161.029	138.043	0.6442	M+Na	8.52918	0.7732	rp	1986-81-8	72661	HMDB0002730	1503	-	3370.02	3444.06	4169.23	3060.8	2011.39	3891.13	3162.75	2655.73	4201.54	3147.91	3163.39	4689.42	2489.43	2851.69	2337.98	3170.51	2723.19	3157.82	2790.22	2872.66	2956.41	3156.15	3400.07	2489.64	2788.8	3277.41	3197.14	3039.95	4589.6	3488.48	3431.42	1758.1	2124.94
T3_positive	N-(4-bromophenyl)urea	Benzene and substituted derivatives	Benzene and substituted derivatives	C7H7BrN2O	320.93	213.974	0.4934	M+K+NaCOOH	9.565	0.5599	rp	1967-25-5	16074	-	-	-	3137.57	5494.11	5325.99	2604.14	4589.5	5891.2	5022.27	4507.27	4317.31	4360.65	3720.6	4872.36	4377.63	2658.11	3494.1	2436.54	3295.28	3598.15	2320.22	3350.9	2940.87	3677.44	2849.14	2284.21	2779.69	2810.01	2720.51	3667.42	3202.97	2406.93	1934.7	1757.32	2852.61
T3_positive	[(1R)-1-(3-aminophenyl)-3-(3,4-dimethoxyphenyl)propyl] (2S)-1-(3,3-dimethyl-2-oxopentanoyl)piperidine-2-carboxylate	Heterocyclic compounds	Heterocyclic compounds	C30H40N2O6	525.287	524.289	3.663	M+H	13.8165	0.8625	rp	195513-96-3	35027274	-	64652	-	2818.67	2254.17	2259.38	1783.47	2106.18	2553.34	2378.19	2709.55	3122.59	2471.1	2392.88	3580.75	2830.96	1821.73	2538.66	2454.65	3040.73	2822.85	3123.51	2347.01	2156.78	2503.56	2132.94	2730.1	1336.96	2480.19	2330.21	2783.14	3290.54	2227.96	2571.52	2466.08	3866.57
T3_positive	LPC(18:0/0:0)	GP	LPC	C26H54NO7P	546.353	523.364	10.1576	M+Na	0.0183032	0.9732	rp	19420-57-6	497299	HMDB0010384	-	C04230	30977.5	27804.6	20213.4	25010.3	22297.3	26435	37530.5	21220.2	41344.9	22613.6	19951.3	41978.9	27516.9	24238.2	31446.4	15448.9	48394.7	24751.8	18373.4	17035.7	27081.3	36267.2	32485.4	23565.1	26375.2	24934.8	16720.7	27367.2	43450.6	26334.6	35114.4	35319.7	95532.4
T3_positive	1-(9Z-octadecenoyl)-sn-glycero-3-phosphocholine	GP	LPC	C26H52NO7P	544.336	521.348	9.2167	M+Na	2.09429	0.9055	rp	19420-56-5	16081932	HMDB0002815	-	-	7202.66	4186.95	4468.55	4994.06	3941.9	4632.85	5626.4	3615.72	6571.36	3349.45	4587.34	6101.64	3115.81	4659.69	4788.94	2481.94	12209.8	5742.13	7472.35	3008.8	3796.5	5323.84	5034.81	4340.88	3279.86	6784.61	3077.3	4895.89	6435.99	3061.35	6839.89	8819.13	22988.5
T3_positive	2-(4-tert-Butylphenoxy)cyclohexan-1-ol	Benzene and substituted derivatives	Benzene and substituted derivatives	C16H24O2	287.146	248.178	10.6907	M+K	1.57525	0.7121	rp	1942-71-8 | 130336-40-2 | 169265-76-3	16033	-	-	-	7343.91	7046.6	5866.84	7132.62	6417.1	5979.06	6293.77	7832.28	6638.22	7669.77	7062.61	9601.33	4939.65	5263.71	5666.17	6874.77	5379.87	6396.48	4938.43	5499.79	5348.21	3136.35	5787.71	5837.28	10160	8896.72	5485.48	6736.94	8361.57	5523.01	5120.59	4704.73	14834.2
T3_positive	Ritalinic acid	Organic acid and Its derivatives	Organic acid and Its derivatives	C13H17NO2	237.169	219.126	3.663	M+NH4	23.6973	0.6108	rp	19395-41-6	86863	HMDB0042008	-	-	6253.14	4627.36	7448.19	4046.01	4360.88	7611.97	7051.77	4113.99	6869.69	6050.65	5527.28	7974.39	11414.7	4412.27	4428.88	4450.97	5531.44	5745.12	6162.4	5971.03	1950.19	8004.56	5558.32	4498.2	6397.59	5110.16	6128.11	5124.7	5608.88	6311.06	6857.81	3766.83	8873.72
T3_positive	2-[(3-Chloro-4-methylphenyl)carbamoyl]benzoic acid	Benzene and substituted derivatives	Benzene and substituted derivatives	C15H12ClNO3	328.012	289.051	3.0924	M+K	3.9275	0.6609	rp	19368-34-4	295154	-	-	-	5687.13	4948.25	5836.3	6070	6974.23	7072.35	7328.43	6304.96	6550.93	8032.62	6339.22	7804.34	7358.03	4849.48	5695.32	5200.59	5604.76	4662.61	5527.81	7181.84	5013.38	5104.89	5694.06	5417.16	5038.85	10078.5	3780.78	6414.44	6184.26	5513.73	5675.85	5174.43	7124.1
T3_positive	Calcifediol	Alcohol and amines	Alcohols	C27H44O2	464.358	400.334	8.1843	M+CH3CN+Na	17.6487	0.6542	rp	19356-17-3	5283731	HMDB0003550	6949	C01561	4309.42	10042.8	766.628	6364.12	1178.05	574.113		6739.06	1972.84	890.008			1571.84	838.277	1520.11	792.544	18130.3	9040.13	1959.19	10846.6	23605.5	2087.02	7002.69	50342.4	940.189	5410.64	5156.94	11054.3	2240.13	865.422
T3_positive	4-Hydroxy-5-methylfuran-3(2H)-one	Heterocyclic compounds	Heterocyclic compounds	C5H6O3	246.105	114.032	1.2684	2M+NH4	21.4185	0.5057	rp	19322-27-1	4564493	HMDB0031859	-	-	22806.1	19620	20482	19443.7	18596.6	22223	19138.8	21682.6	22090.7	22339.8	22741.1	26051	23854.6	17771.9	20023.8	21257.3	20466.6	22227.4	19392.4	17317	18128.5	20554.5	22218.6	18618.9	20517.8	19064.3	18980.2	23805.5	23490.6	20420.2	20258.3	21591.5	24258.4
T3_positive	Exanta	Others	Medicine	C24H35N5O5	446.251	473.264	7.8277	M+H-C2H4	6.72052	0.6073	rp	192939-46-1	9574101	HMDB0015603	-	-	1427	1306.21	1352.31	1891.21	1552.82	1292.09	1376.88	2613.71	1893.19	1341.04	934.418	2927.4	904.306	1447.75	699.666	1404.18	2113.89	952.002	1482.19		1951.44	712.719	632.298	1138.77	927.052	1123.97	1402.63	2203.14	3071.42	923.149	1084.47	1164.7	1046.84
T3_positive	Lopinavir	Heterocyclic compounds	Heterocyclic compounds	C37H48N4O5	611.373	628.362	10.754	M+H-H2O	15.2109	0.7484	rp	192725-17-0	92727	HMDB0015539	-	C12871	4653.61	3741.73	3735.62	4025.74	3864.02	4692.17	4158.9	4468.88	4987.29	4703.33	3905.44	5554.17	4280.26	4565.19	4041.75	3812.51	3750.21	4578.83	5054.46	2732.59	3439.08	4120.08	4344.91	3793.45	4226.42	4398.55	4300.3	4556.21	5161.35	4113.37	4466.48	3841.81	5836.87
T3_positive	(2S,3S)-butane-2,3-diol	Alcohol and amines	Alcohols	C4H10O2	159.064	90.0681	4.6358	M+Na+HCOOH	3.38887	0.6938	rp	19132-06-0	439888	-	63265	C03046	4985.77	4406.5	4964.01	4142.73	4862.45	5016.11	4816.18	5139.31	5003.39	5037.51	5020.78	6301.85	5479.94	4199.29	4533.75	5197.74	5618.07	5145.45	6004.69	4809.68	4415.81	4834.53	4787.15	4544.26	4807.23	4024.72	3576.36	5370.53	5282.61	4738.87	4421.05	4495.88	5696.58
T3_positive	Ethyl 2-(2-acetyl-3,5-dihydroxyphenyl)acetate	Benzene and substituted derivatives	Phenolics	C12H14O5	176.988	238.084	7.53	M+3K-H	2.191	0.6981	rp	19054-27-4	177045	-	-	-	9433.96	8350.84	9415.16	8769.46	8767.25	10388	8906.81	8853.31	9640.81	9297.76	8798.04	10909.1	9634.05	7346.79	8134.45	9353.59	7826.13	8229.48	9296.48	8621.49	7338.14	8067.58	8473.3	7409.15	7985.77	6906.12	6993.17	9282.73	9299.8	7126.6	7298.3	6940.98	10568.6
T3_positive	3-Butenylglucosinolate	Carbohydrates and Its metabolites	Carbohydrates and Its metabolites	C11H19NO9S2	374.062	373.05	7.53	M+H	9.69325	0.558	rp	19041-09-9	3034765	HMDB0038427	-	C08415	2147.95	1617.5	3218.96	3410.66	2763.98	2875.22	3383.85	2507.06	3558.86	4429.51	2609.2	6244.91	4047.92	3727.92	4103.25	4330.75	4499.52	4214.76	5257.34	4998.94	4260.49	4754.57	5139.4	3203.36	5723.51	4411	4616	6266.97	6787.16	5273.59	5542.95	5236.99	7875.15
T3_positive	2-Phenylethyl beta-D-glucopyranoside	Benzene and substituted derivatives	Benzene and substituted derivatives	C14H20O6	199.132	284.126	10.958	M+H-C3H2O3	4.97125	0.64	rp	18997-54-1	468284	HMDB0029819	-	-	1858.29	2122.94	1499.11	1862.06	1618.26	7394.26	933.927	1769.49	1238.98	3176.8	4138.74	1854.96	1028.29	1332.77	4846.05	1527.06	1131.54	1794.19	1789.53	1656.58	1124.98	2912.27	2549.59	2943.76	1124.61	1356.06	1682.67	2243.49	1537.2	1048.38	1197.19	1136.73	2388.41
T3_positive	Callystatin A	Heterocyclic compounds	Heterocyclic compounds	C29H44O4	295.276	456.324	8.1843	M+H-C6H10O5	0.0874379	0.7478	rp	189883-16-7	5471086	-	-	C16891	7776.37	4518.4	5515.46	5905.93	5049.67	5471.73	2665.3	7012.23	5027.18	6997.68	5790.36	9577.07	7416.17	3963.28	4536.8	6625.84	4489.86	6247.44	5994.48	5088.34	3190.21	4276.33	5254.13	5192.06	7252.24	6056.69	4706.69	6467.23	7974.32	7116.61	5890.98	2889.2	7118.02
T3_positive	Pipamperone	Aldehyde,Ketones,Esters	Ketones	C21H30FN3O2	376.242	375.232	8.8683	M+H	5.61094	0.6999	rp	1893-33-0	4830	-	-	-	2974.2	2793.63	3884.55	2962.91	1731.07	3229.85	2307.7	3033.33	2866.95	3258.76	3477.89	3994.85	2924.17	2440.18	3301.61	4335.89	3078.06	3352.73	3530.7	2903.44	2440.55	2602.98	3563.77	4569.19	3092.33	2842.24	2964.7	4925.76	3443.84	2636.28	3828.44	3380.75	6049.11
T3_positive	3,4-Dicyanothiophene	Heterocyclic compounds	Heterocyclic compounds	C6H2N2S	172.956	133.994	0.9399	M+K	0.328	0.7419	rp	18853-32-2	140435	-	-	-	4969.66	4145.72	5289.9	4603.27	4698.36	5045.57	4391.52	4899.48	4525.14	4414.89	4505.01	6589.62	4431.28	4023.49	4057.99	4102.75	5600.15	5002.16	3107.53	5197.92	3677.37	4365.15	4158.91	3745.34	4316.23	3474.94	4568.73	4411.09	5258.29	3863.3	3338.64	4246.2	5576.35
T3_positive	6-Deoxoteasterone	Aldehyde,Ketones,Esters	Esters	C28H50O3	452.395	434.376	11.4578	M+H+NH3	36.8257	0.5793	rp	188397-19-5	11144580	-	-	-	131501	122931	120553	114548	115817	136596	124175	125882	124296	113865	89141.9	170656	119763	109177	114153	106707	125898	111506	152648	119781	113191	123197	105888	124652	117662	106171	109008	129390	131677	113246	108639	108086	148232
T3_positive	Clofenvinfos	Benzene and substituted derivatives	Benzene and substituted derivatives	C12H14Cl3O4P	358.979	357.969	9.0412	M+H	7.81668	0.6447	rp	18708-87-7 | 470-90-6 | 135373-33-0	5377784	-	-	-	5321.5	4844.69	4943.06	5871.21	4350.62	5149.12	4874.96	5772.85	5373.09	5877.19	5075.81	6918.73	4917.86	4320.87	4402.36	4643.77	5958.85	3935.6	4543.74	7029.95	7292.42	4775.36	5052.27	11026.5	4652.18	4193.67	3941.99	3520.58	3290.74	2826.6	4092.92	3783.4	4647.85
T3_positive	EUK 118	Benzene and substituted derivatives	Benzene and substituted derivatives	C22H25Mn3N2O8-3	632.973	609.975	0.7076	M+Na	22.5706	0.6618	rp	186299-34-3	53394082	-	45406	-	4083.74	3496.66	3665	3142.86	3175.76	2246.3	3738.18	3722.26	3836.55	3978.34	3447.04	3787.91	2187.51	2838.8	3457.76	3067.5	3573	4040.79	2493.64	3241.61	3130.99	856.429	3823.43	3627.56	3597.6	3094.62	3889.72	4028.97	4891.51	3186.26	2613.55	2588.39	4937.34
T3_positive	2-Hydroxyethanesulfonic acid;6-methyl-7-nitro-5-(piperidin-1-ylmethyl)-1,4-dihydroquinoxaline-2,3-dione	Heterocyclic compounds	Heterocyclic compounds	C17H24N4O8S	319.136	444.132	2.812	M+H	7.99377	0.9014	rp	186268-11-1	71312022	-	103476	-	675.403	1016.61	941.644	949.261	787.236	1533	1167.88	547.163	1794.16	825.968	822.257	1217.64	1115.29	663.537	847.392	574.576	652.108	1134.96	1222.81	1464.33	727.22	630.591	778.962	1313.93	1299.19	964.667		1164.64	1785.39	775.488	771.753	513.798	1998.41
T3_positive	Salbutamol	Benzene and substituted derivatives	Benzene and substituted derivatives	C13H21NO3	222.146	239.152	5.4189	M+H-H2O	8.41379	0.7006	rp	18559-94-9	2083	HMDB0001937	799	C11770	3375.86	5461.24	5795.85	5007.83	4840.07	7867.51	2652.69	5085.16	3921.18	6505.44	4130.2	3295.83	4725.33	4481.72	4929.88	3439.8	4951.6	4205.08	3974.68	2723.9	4148.1	3442.28	7611.11	4783.91	4626.59	4439.7	4785.9	6472.18	2652.91	1847.02	2322.04	2621.67	6178.82
T3_positive	3-(11,12-Dihydroxy-15,19-dotriacontadienyl)-5-methyl-2(5H)-furanone, 9CI	FA	Others	C37H66O4	575.513	574.496	9.0253	M+H	20.179	0.6111	rp	185336-15-6	131750907	HMDB0029795	-	-	2311.58	931.608	605.802	576.644	553.481	649.85	1359.6	596.861	1736.92	627.098	926.788	2654.39	1419.37		1713.9	507.335	496.882		840.745	642.841	1827.01	1036.99	1638.23	551.444	2016.71	851.359	627.168	1218.07	1384.07	1273.97	2190.88	868.665	2090.02
T3_positive	Diprogulic Acid	Organic acid and Its derivatives	Organic acid and Its derivatives	C12H18O7	275.11	274.105	2.5069	M+H	6.12893	0.6735	rp	18467-77-1 | 68539-16-2	65420	-	-	C18825				559.201		715.744		980.522	585.274	665.239					979.358		914.883	653.748	783.724	1067.15	877.457	743.027	731.585	892.347				931.885	1167.74				1071.12
T3_positive	Madecassic acid	Organic acid and Its derivatives	Organic acid and Its derivatives	C30H48O6	469.328	504.345	10.8168	M+H-2H2O	1.39129	0.8829	rp	18449-41-7	73412	HMDB0036670	43874	-	41997.4	14470.9	16930.8	15825.8	14988.7	16211.4	16490.3	16626.6	13412.9	15001.1	29065.1	19066.4	15802.4	11974.2	12393.7	13824.9	13505.9	15896.6	12906	11823.1	13320.2	13624.1	13379.8	10857.4	16656.9	13430.3	12995.1	52286	16064.4	13830.2	13817.8	12536	15699.9
T3_positive	Integerrine	Benzene and substituted derivatives	Benzene and substituted derivatives	C35H39N5O4	566.271	593.3	3.3317	M+H-C2H4	0.345356	0.7414	rp	18397-13-2	5281590	-	-	C10007	7676.35	4761.91	3120.01	4613.26	4485.99	5093.15	5998.43	3458.97	13788.6	4603.57	8329.3	22965.9	10317	4986.23	7970.76	5499.42	4094.95	4378.76	6012.55	7263.16	6588.01	3663.57	2425.39	3595.89	3343.23	5032.09	3703.74	8234.52	12260.5	8381.07	5667.69	4527.44	11619.3
T3_positive	Propanamide, N-(4-methylphenyl)-N-(1-(2-phenylethyl)-4-piperidinyl)-	Heterocyclic compounds	Heterocyclic compounds	C23H30N2O	295.187	350.236	10.252	M+H-C4H8	2.03425	0.7016	rp	1838-67-1	527013	-	-	-	4821.64	4730.83	1031.31	10660.6	3744.77	3074.04	5417.68	6267.29	4991.2	11462.9	3073.4	12751.2	2488.41	912.48	4054.24	5285.81	2783.01	3378.75			1835.69		8791.45	2129.91		1878.47	1359.39	4560.43	4947.48	1887.02		2969.82	3109.87
T3_positive	Arachidonoyl Serinol	FA	Others	C23H39NO3	360.291	377.293	6.9474	M+H-H2O	6.03238	0.8749	rp	183718-70-9	10595770	HMDB0013650	-	-	62557.4	57458	59346.5	60137.3	58958.7	66110.2	58128.9	64226.6	59728.7	67197.9	62172.6	79434.3	62173	52806.9	56992.6	58956.7	58420.3	66639.3	55521.8	49606.3	53599.9	58349.5	59386.3	53962.4	61369.7	57010.4	55632	72284.3	63759.3	58053.6	56240.5	55077	69807.7
T3_positive	1-Boc-piperidine-3-acetic acid	Organic acid and Its derivatives	Organic acid and Its derivatives	C12H21NO4	266.137	243.147	5.3925	M+Na	12.3542	0.5196	rp	183483-09-2	4115028	-	-	-	2193.89	2017.5	2479.47	2446.65	906.004	2428.85	2349.87	2260.53	1980.64	1906.66	1356.38	2421.3	2028.69	1585.26	2559.2	1733.63	1160.29	2273.59	2499.35	1447.69	1640.75	1901.97	2053.93	1872.84	2659.34	1323.7	2530.18	2523.86	2719.28	2472.79	2290.77	1706.92
T3_positive	Clindamycin	Amino acid and Its metabolites	Small Peptide	C18H33ClN2O5S	425.184	424.18	10.2853	M+H	9.22818	0.7271	rp	18323-44-9 | 58207-19-5	446598	HMDB0015321	525	C06914	10439.1	8291.28	9851.35	6703.02	9365.09	10295.9	9570.65	9904.66	8386.81	10801.9	7863.9	13459.6	8435.83	8350.97	9641.49	9271.05	9320.99	10220.5	9978.89	9026.38	8651.65	10975	8688.19	7667.26	10173.6	7931.91	8663.81	11714.4	11411.2	10704.3	10783.4	8172.87	14716.6
T3_positive	Methyl beta-D-galactopyranoside	Carbohydrates and Its metabolites	Carbohydrates and Its metabolites	C7H14O6	241.087	194.079	7.466	M+HCOO+2H	12.975	0.791	rp	1824-94-8	94214	-	-	C03619	7958.92	6120.73	6809.22	6260.61	6396.54	6829.22	6136.45	8943.5	6561.97	7656.64	5861.78	8929.8	7166.01	6061.68	6224.19	7035.33	6326.59	6425.46	8105.43	6983.19	6627.76	6683.84	6658.96	5722.57	7427.97	6652.35	7612.53	9926.59	8228.65	6509.98	6896.85	5813.11	8056.28
T3_positive	PC(12:0/12:0)	GP	PC	C32H64NO8P	680.244	621.437	10.1576	M-2H+3K	6.27724	0.6156	rp	18194-25-7 | 127641-86-5	512874	-	-	-	1158.71	856.682	1328.21	1262.47	659.344	2004.21			575.753	1276.49	1611	1643.62	689.004	704.333	1128.17	3699.17	1475.49	1869.21	726.931	2083.61	1001.99	2499.16	1142.73	4546.7	1218.97	731.885	1814.49	2409.02		587.749	1674.68	471.601	4834.94
T3_positive	Valdecoxib	Benzene and substituted derivatives	Benzene and substituted derivatives	C16H14N2O3S	337.058	314.072	7.8436	M+Na	1.28275	0.7189	rp	181695-72-7	119607	HMDB0005033	-	-	3192.06	2833.86	3117.28	5307.76	3839.92	2858.52	4456.25	6290.62	3312.12	2666.66	1407.14	8260.91	2603.82	3795.1	1334.98	2553.35	4409.48	1237.82	2622.6	1266.36	4884.52	1122.27	1026.86	2698.1	1042.04	2504.41	3555.74	4315.35	11398.7	2220.49	2285.88	2582.19	6949.95
T3_positive	MAFP cpd	Aldehyde,Ketones,Esters	Esters	C21H36FO3P	371.256	386.239	10.9892	M+H	19.1902	0.6345	rp	180509-15-3	25021170	-	63064	-	1110.97	1766.92	2186.9	1515.52	1635.89	3188.97	1767.18	3854.62	2091.18	3030.12	2144.26	2461.73	1712.3	1688.27	2785.57	3085.73	4249.69	4470.89	3278.57	3329.38	2158.27	2547.74	2221.33	2900.59	2306.12	1888.23	2457.03	2465.88	2357.74	2601.87	894.315	1707.03	1812.31
T3_positive	3,4-Dimethyl-5-propyl-2-furanpentadecanoic acid	Organic acid and Its derivatives	Organic acid and Its derivatives	C24H42O3	379.315	378.313	8.2003	M+H	14.4963	0.5926	rp	180346-59-2	131819621	HMDB0112080	-	-	163792	133514	141065	139267	133056	157103	141334	164398	143411	158980	148133	188990	154192	125183	134048	139457	141294	158639	131965	110626	126231	136006	140012	132359	148998	136669	137875	168606	153882	145740	137966	131855	170620
T3_positive	N(6)-[(indol-3-yl)acetyl]-L-lysine	Amino acid and Its metabolites	Amino acid derivatives	C16H21N3O3	268.153	303.158	8.2003	M+H-2H2O	21.525	0.6899	rp	17929-68-9	161240	-	-	C04211	2517.5	2339.22	2180.26	2674.35	2494.92	2733.06	2867.77	3250.66	2721.41	3080.64	2244.59	1552.48	1716.51	2020.98	2409.44	2037.85	2530.54	2476.12	2160.15	2256.42	1636.99	2971.3	2922.28	2033.47	2897.05	2662.39	2720.76	2717.99	2690.35	2427.57	2417.9	1820.98	2714.49
T3_positive	N-arachidonoylglycine	Amino acid and Its metabolites	Amino acid derivatives	C22H35NO3	400.231	361.262	8.8763	M+K	10.7648	0.5419	rp	179113-91-8	5283389	HMDB0005096	-	-	3317.96	3439.32	3457.76	3036.05	2821.94	4136.44	3659.49	3370.08	2803.07	3524.84	3036.78	4128.7	3431.69	2368.03	3505.41	3124.96	3278.6	3194.48	3081.31	2861.76	2950.77	2840.45	2844.07	3067.5	2252.28	2862.82	2824.49	3476.1	3209.97	2663.73	2123.25	2230.03	4388.75
T3_positive	Dihomo-gamma-linolenic acid	FA	FFA	C20H34O2	329.243	306.256	11.0519	M+Na	6.45	0.8867	rp	1783-84-2	5280581	HMDB0002925	259	C03242	56240.4	39510.5	41078.3	34339.6	40150.1	41586.6	46750.3	45036.1	33802.7	50992.2	48411.1	50143.1	39439.6	30381.3	37940.3	32861.3	22227	53150.5	29670.8	30018.7	37969.8	45293.9	34614.1	24928.2	63272.1	28270	31688.8	40972	50259.7	51401.7	48373.6	36843.1	63084.5
T3_positive	1-hexadecanoyl-2-(9Z,12Z-octadecadienoyl)-sn-glycero-3-phosphocholine	GP	PC	C42H80NO8P	758.569	757.562	0.3402	M+H	1.13437	0.9309	rp	17708-90-6	5287971	HMDB0007973	-	-			9152.21	7063.65	3836.28	2899.29	890.982	7543.6	6455.78	6940.24	2573.32	4309.75	5839.62	1819.14	4194.17	5452.93	6108.41	1842.34	1968.09	4479.1	4171.12	3149.05	4593.35	4689.93	4553.51	3279.29	2254.72	4021.1	3204.17	2858.91	4409.06	6986.51	7479.94
T3_positive	Octadecyl fumarate	FA	Others	C22H40O4	215.125	368.293	0.3402	M+Na+K	1.64975	0.7104	rp	1741-93-1	6436905	HMDB0038073	-	-	3441.7	2888.35	3724.19	3717.5	3132.5	5614.33	3332.21	4562.23	3188.64	3278.82	2713.24	4375.18	4478.77	2211.82	2705.12	2778.61	3754.62	3283.49	1430.37	4236.29	2277.41	2364.79	2236.37	2264.22	2543.59	2990.49	2548.8	2709.09	3121.97	2456.69	2290.76	2961.97	3282.72
T3_positive	LPE(P-16:0)	GP	PE-P	C21H44NO6P	212.143	437.291	9.1375	M+2H-CH3	0.856866	0.729	rp	174062-72-7	42607469	HMDB0011152	-	-	4231.22	4369.8	3633	4666.59	4384.51	8402.37	4123.43	4240.46	6864.24	3179.41	4194.07	6691.43	4122.69	3920.72	2930.13	5013.51	4215.4	3631.28	3420.97	3795.39	3137.03	2942.81	4088.24	3407.49	5464.81	3504.62	4062.41	4106.74	5150.35	4052.97	2670.16	3286.33	4390.25
T3_positive	Homoegonol	Heterocyclic compounds	Heterocyclic compounds	C20H22O5	381.11	342.147	9.454	M+K	0.69025	0.733	rp	17375-66-5	176929	-	-	-	4362.1	4197.24	2875.94	3905.87	3906.53	4137.62	4929.89	5029.03	4573.93	4422.19	6269.05	6171.59	4640.43	3993.69	4435.35	4728.15	4194.37	5026.43	4264.14	4359.98	4071.66	4277.5	3873.54	4267.92	2573.49	3385.84	4108.21	4420.15	4085.32	4128.6	2507.93	4122.18	5294.27
T3_positive	1-O-Hexadecyl-lyso-sn-glycero-3-phosphocholine	GP	LPC	C24H52NO6P	482.368	481.353	10.2679	M+H	18.0658	0.5045	rp	17364-21-5	3983	-	24070	-	8860.56	8223.73	8242.22	7357.55	7657.79	9617.95	8137.26	8767.46	9593.04	8521.28	7844.24	13546.9	6113.6	7226.68	8715.06	8452.65	8421.44	6096.82	10690.9	8939.87	6715.2	6996.27	7400.27	8648.77	8651.82	6836.56	8727.87	10110.8	7976.31	7058.21	7642.68	7695.27	7065.81
T3_positive	LPC(16:0/0:0)	GP	LPC	C24H50NO7P	496.34	495.332	8.8999	M+H	2.78395	0.9017	rp	17364-16-8	460602	HMDB0010382	-	C04230	281892	229110	213586	205707	172325	222339	327895	163787	350168	175056	238125	391623	234964	195461	236765	134158	465251	202485	208226	131699	194405	248771	276673	203566	174179	200523	136205	198104	318600	179210	303202	309700	860776
T3_positive	Tyrosyl-Valine	Amino acid and Its metabolites	Small Peptide	C14H20N2O4	327.152	280.142	2.1004	M+HCOO+2H	7.74686	0.6837	rp	17355-09-8	7009560	HMDB0029118	23784	-	11911	11110.8	9585.52	8131.17	11029.2	11929.1	13647.2	11960.8	13474.3	11969	11456.4	17542.9	11762.3	8339.94	10419	9617.64	10494.9	11587.3	10647.3	8807.6	9395.24	10614.3	10082.3	10706.9	9817.26	10493	8894.72	12415.6	13874.3	11750.8	10551.2	8030.14	18489.2
T3_positive	Allyl methyl tetrasulfide	Others	Others	C4H8S4	222.906	183.951	0.785	M+K	7.20775	0.5987	rp	17278-02-3	525329	HMDB0036349	-	-	31343.9	52032.9	13372.7	24383.9	44031.3	57731.9	65895.1	46027.8	68468.4	40865.7	30202.1	88840.7	52197.5	16469.6	42412.5	26289.6	15427.2	20036.1	46053.8	31622.9	21488	27857.1	36606.7	27716.3	45022	38510.4	22619.1	57819.1	73362.9	42728.1	41370.3	2141.05	85710.2
T3_positive	Eucalyptone	Aldehyde,Ketones,Esters	Ketones	C28H38O7	528.306	486.262	8.8209	M+CH3CN+H	18.4541	0.5372	rp	172617-99-1	91885002	HMDB0041110	-	-	2383.19	2067.47	1185.76	1530.22	1337.92	2762.91	2864.57	1640.24	4731.45	3375.15	5206.62	6027.24	3817.83	2763.37	3960.72	2692.06	5026.63	2185.61	5247.15	2715.17	1091.06	1679.94	5506.24	5888.13	3945.49	3474.5	2830.66	2158.96	3437.06	1454.07	3717.98	4553.92	10998.6
T3_positive	25-Cinnamoyl-vulgaroside	Heterocyclic compounds	Heterocyclic compounds	C34H46O7	584.357	566.324	9.6273	M+H+NH3	4.67221	0.8958	rp	172616-90-9	131753123	HMDB0041367	-	-	5532.03	4887.79	5997.59	5275.44	5013.99	6210.64	5509.4	5681.16	5306.39	6139.17	5084.27	8484.19	7293.06	4611.37	5614.93	5065.52	5168.4	6203.44	5909.31	4985.13	5074.4	5140.88	4812.48	5314.78	5935.38	5097.3	5676.88	6931.92	5411.08	5956.16	4347.43	5486.18	6318.68
T3_positive	beta-Glycerophosphoric acid	GP	GP	C3H9O6P	219.018	172.014	1.2825	M+HCOO+2H	19.0946	0.8177	rp	17181-54-3	2526	HMDB0002520	6708	C02979	189063	79511.6	175672	167155	163616	176952	81517.4	184900	146458	201747	183711	103195	86569.1	170679	158223	181850	109190	196817	154752	172378	165264	169081	160533	175260	167799	155568	173446	183523	93992.3	157749	73186.7	172834	95219.2
T3_positive	5-{9,32-Dihydroxy-6,10,13,19,20,32-hexamethyl-27-methylidene-33,34,35-trioxa-22-azahexacyclo[27.3.1.1^{1,4}.1^{4,7}.0^{12,17}.0^{17,23}]pentatriaconta-10,13,22-trien-14-yl}-3-methyloxolan-2-one	Aldehyde,Ketones,Esters	Esters	C43H65NO7	507.295	707.476	9.343	2M+3Na+K-H	6.92075	0.6037	rp	170713-73-2	10699960	HMDB0030493	-	-	1901.22	1880.85	898.724	1467.88	1685.45	1763.59	1670.37	2486.41	1656.41	565.229	1868.34	2669.63	2102.66	1324.83	1837.44	1675.22	1268.45	2019.37	2174.82	1625.72	1549.94	1218.66	2152.42	2093.7	1911.39	2008.19	1574.34	3052.87	2634.08	1957.26	1584	1052.69	1428.98
T3_positive	Acetic acid, (((2Z)-4-((1R,2R,3R,5R)-5-chloro-2-((3R)-3-cyclohexyl-3-hydroxypropyl)-3-hydroxycyclopentyl)-2-butenyl)oxy)-, 1-methylethyl ester	Organic acid and Its derivatives	Organic acid and Its derivatives	C23H39ClO5	494.271	430.249	8.2003	M+CH3CN+Na	9.59849	0.8472	rp	170291-06-2	9832594	-	64825	-	29932.1	24262.4	24822.5	24550.9	23634.1	27803.6	24458.3	28395.9	25698.2	28074.1	27733	34418.8	29513.2	23575.5	25771.3	24936.2	26155.6	29113.3	24039.9	22984.9	23620.8	25216.6	25303.4	24370.9	28562.6	25342.7	25999.4	31290.4	30139.5	28006.1	25245.3	26679.2	33047.7
T3_positive	(6-Ethoxy-benzothiazol-2-yl)-hydrazine	Benzene and substituted derivatives	Benzene and substituted derivatives	C9H11N3OS	210.066	209.062	4.5882	M+H	4.29325	0.6534	rp	16942-73-7	2049843	-	-	-	3586.17	2803.16	3456.82	3339.12	3042.69	3415.25	3224.63	3406.38	3242.99	3851.16	3009.64	4429.28	3067.07	3065.88	3295.27	3605.71	3539.76	3570.11	3019.23	2520	3080.51	3451.94	3200.9	2994.85	3496.31	3055.5	2914.65	3948.72	3583.85	3104.86	3194.13	3490.87	4159.67
T3_positive	3-[(1-Carboxyvinyl)oxy]benzoic acid	Benzene and substituted derivatives	Benzene and substituted derivatives	C10H8O5	247.004	208.037	0.6916	M+K	9.22497	0.5244	rp	16929-37-6	23844017	-	-	C20772	11735.1	14808.9	10967.2	10287.8	9660.92	14773.7	15016.5	11399.1	18185.6	11675.7	10305.1	21792.8	12764.6	10755.8	11676.2	10148.5	8356.1	11071.6	11461	9021.48	10401.5	13105	12546.7	10350.4	10911.7	13748.5	9686.12	15807.5	18873.4	13943.1	14410.9	7445.08	13925.6
T3_positive	His-Phe	Amino acid and Its metabolites	Small Peptide	C15H18N4O3	347.116	302.138	2.68	M-H+2Na	16.525	0.7724	rp	16874-81-0	152198	HMDB0028892	23702	-	34186.3	38655.3	24634.8	26320.8	32069.1	38475.8	36196.8	43984.1	37420.3	33960.8	41584.8	46953	41162.1	28068.9	31603.5	32633.6	29946.2	34777	31631.6	26349.6	27448.3	30269.5	37409.7	29310.6	36492.8	33268	26570.3	43445.7	41084.5	34912.3	33046.7	24801.2	44871.6
T3_positive	5-Dehydro-D-fructose	Carbohydrates and Its metabolites	Sugars	C6H10O6	225.062	178.048	6.8236	M+HCOO+2H	2.775	0.8035	rp	1684-29-3 | 5729-73-7	99513	-	-	C00273	1498.6	1569.68	1373.73	1441.36	1278.55	1429.06	953.266	917.257	901.254	1276.27	846.894	743.166	1393.01	1072.03	1053.24	803.575	1349.65	1341.23	2020.03	1535.41	567.6	1264.72	1001.27	1171.09	1584.46	985.971	1093.28	1255.78	872.188	956.949	509.668	958.427	1678.76
T3_positive	Oxymatrine	Alkaloids	Alkaloids	C15H24N2O2	546.398	264.184	10.0946	2M+NH4	8.13648	0.7165	rp	16837-52-8 | 54809-74-4	114850	-	-	-	13872.2	12216.1	12064.9	13129.7	16572.7	14668.7	10338.7	15116.9	16461.3	15065.2	13138.2	21935.1	14194	10143.1	12891	14580	10597.8	12333.3	17449.3	13853.8	9137.11	7799.78	12092.8	12178.1	17583.6	12571	13077.3	14271.1	10765.8	14144.9	8577.59	8952.94	7524.09
T3_positive	9(10)-EpOME	FA	Oxidized lipids	C18H32O3	297.24	296.235	10.5802	M+H	5.3786	0.8969	rp	16833-56-0	5316080	HMDB0004701	43441	-	32963	23975.9	26407.5	21400.4	21017.8	19639.3	21823.8	23288.7	25581	45595.7	17623.1	29824.5	19064.3	14112.9	36895.4	15910.8	22842.5	35689.4	18146.3	20610.5	22417.4	17119.5	21694.6	30069.3	30732.5	18020.5	20487.4	25606.9	27687.3	14597.8	30239.5	17001	40368.1
T3_positive	L-alanyl-D-glutamic acid	Amino acid and Its metabolites	Small Peptide	C8H14N2O5	241.073	218.09	5.8683	M+Na	16.425	0.5931	rp	16809-27-1	14534790	-	-	C20957	1232.41	2133.61	2374.95	2448.74	2315.71	2462.67	3170.96	2234.84	3042.06	2533.36	2581.28	3697.08	4246.12	3679.16	2813.46	2866.01	3024.15	2668.27	3605.25	3078.28	2253.65	2264.32	2619.46	1523.19	2421.3	2141.45	2886.44	2800.62	3177.98	2580.15		2315.06	5137.24
T3_positive	Drofenine	Benzene and substituted derivatives	Benzene and substituted derivatives	C20H31NO2	318.24	317.236	8.9948	M+H	5.64705	0.9101	rp	1679-76-1	3166	-	44157	-	42636.7	29620.3	34410.4	20828.8	27957.9	83729.7	13142.1	21834.2	86330.2	41784.3	51453.9	75822.9	32483.1	14727.4	33931.6	94048.9	34325.2	48430.8	21980.2	105589	36363.6	83151.2	42237.8	131396	37965.7	25960	25020.8	84187.1	24717.9	25601.7	37917.4	28271.1	145665
T3_positive	Annohexocin	Organic acid and Its derivatives	Organic acid and Its derivatives	C35H64O9	628.466	628.455	10.754	M+	8.81092	0.6579	rp	167696-97-1	10054746	HMDB0041362	-	-	7177.87	6058.28	4044.14	5583.36	6246.29	7291.63	5800.85	6763.04	4721.2	6842.73	3607.32	7238.15	5877.73	3072.88	4668.92	7053.87	6442.65	6249.39	5673.6	7232.22	5729.31	5908.21	6273.67	5705.06	5238.6	5502.08	5399.9	8058.64	6642.68	6363.97	5222.63	5622.37	5700.43
T3_positive	Diosgenin,dehydro	Heterocyclic compounds	Heterocyclic compounds	C27H40O2	435.272	396.303	8.2003	M+K	27.9233	0.6238	rp	1672-65-7	337494	HMDB34192	-	-	5839.21	5003.3	5403.42	4983.55	4465.74	7201.17	5398.89	5964.8	6067.01	6281.51	6044.62	7391.4	6157.17	5065.26	5767.03	5428.48	5543.44	6486.09	5393.38	5214.57	5355.33	5460.35	5657.23	5770.48	5636.91	5528.27	6171.06	7120.08	6590.33	5678.91	5074.41	5616.05	6860.3
T3_positive	2-Methylarachidonoyl-(2'-fluoroethyl)amide	Organic acid and Its derivatives	Organic acid and Its derivatives	C23H38FNO	386.275	363.294	8.9315	M+Na	9.358	0.5632	rp	166100-39-6	5283437	-	-	-	34053.3	30996.1	27794.3	40505.3	41388.5	28624.9	34786.9	42283.9	19874.7	36917.9	21614.6	13947.5	21969.7	17584.1	28314.1	13308.7	6722.93	16691.5	2133.46	11357.6	15502.1	23519.5	5760.39	8615.44	2743.24	2949.02	8051.77	26748.9	18949.4	18312.3	16036.1	10204.7	15129.9
T3_positive	Alangicine	Benzene and substituted derivatives	Benzene and substituted derivatives	C28H36N2O5	481.261	480.262	3.552	M+H	18.4695	0.7679	rp	16531-04-7	442158	-	-	C09327	4093.09	3092.62	3291.18	3141.68	3303.77	3746.71	3778.71	3893.14	4258.3	3913.17	3458.96	5099.8	4253.32	3424.88	3449.79	3545.82	5653.35	4051.68	4415.16	3370.75	3653.04	3204.46	3886.42	4082.17	3711.62	3397.91	3230.4	4470.32	4588.16	3620.49	3450.37	3186.49	5504.57
T3_positive	2-Fluoropalmitic acid	Benzene and substituted derivatives	Benzene and substituted derivatives	C16H31FO2	427.193	274.231	7.249	M+K+CF3COOH	12.9785	0.5113	rp	16518-94-8 | 89270-22-4	1560	-	35917	-	2309.73	1861.52	2525.55	2292.49	2391.23	2824.66	2272.82	2512.35	2325.48	2249.94	1920.96	2721.65	2414.51	1780.48	1938.14	2307.45	2363.84	2188.75	2546.22	2056.85	1321.16	1999.22	2529.32	2097.71	2322.41	2008.81	2010.3	2759.9	2662.35	2030.03	1839.2	1866.8	2921.78
T3_positive	Valethamate	Benzene and substituted derivatives	Benzene and substituted derivatives	C19H32NO2+	307.248	306.243	7.7471	M+H	8.261	0.5808	rp	16376-74-2	5648	-	-	-	6168.28	5677.05	6547.82	7103.53	5560.59	6582.28	7216.25	6326.35	7269.97	6875.72	6624.79	8969.47	10190	4834.91	5767.86	5607.63	6348.28	5802.72	6828.61	6531.73	5301.79	5913.09	7306.62	5559.85	6230.74	5371.33	5816.54	6669.55	6959.12	5469.81	5247.81	4707.02	7539.14
T3_positive	Trans-Zeatin	Heterocyclic compounds	Heterocyclic compounds	C10H13N5O	286.065	219.112	4.5882	M-2H+3Na	2.16857	0.7072	rp	1637-39-4	449093	HMDB0012204	-	C00371	15766.4	11510.7	14387.5	12937.1	12473	14407.3	12672.3	14570.6	12234.7	14693.2	15395.5	18994.4	13388.8	12607.3	13905.5	16376.1	14957.6	15230	12664.3	11296.6	12974.3	14241.5	12862.7	12873.7	14050.3	12670.9	13211.6	16329.2	14688.2	12294.3	12570.5	14772.6	17461.9
T3_positive	H-Abu-Gly-OH	Amino acid and Its metabolites	Amino acid derivatives	C6H12N2O3	286.099	160.085	4.5882	M+NH4	13.1813	0.5104	rp	16305-80-9	7019936	-	65070	-	3085.99	2185.95	1470.2	2249.5	2335.94	1661.11	1802.8	2520.82	2607.48	2601.63	1448.76	1328.1	1690.77	2032.8	1591.36	1366.35	3106.74	2448.48	1394.26	1791.01	806.51	2936.12	519.528	2403.17	2561.19	1695.01	2380.73	2057.76	1267.55	1489.73	2497.84	2167.53	1279.76
T3_positive	LPC(22:6/0:0)	GP	LPC	C30H50NO7P	568.339	567.332	8.3475	M+	17.8963	0.6949	rp	162440-05-3	10415542	HMDB0010404	-	C04230	9601.66	2807.16	4953.44	5100.26	4019.91	3878.93	8164.89	5289.09	5717.69	2882.83	4433.14	3323.16	3758.31	3752.74	4665.94	2118.72	14863.5	6611.44	4835.54	3052.14	3942.28	4661.37	4945.93	4133.25	4323.97	5684.32	2770.47	1938.92	5738.4	1357.1	6299.34	7079.28	16448.9
T3_positive	Rofecoxib	Heterocyclic compounds	Heterocyclic compounds	C17H14O4S	314.062	314.061	1.2841	M+	2.57923	0.7269	rp	162011-90-7	5090	-	43844	C07590	6542.71	4385.67	6703.54	6872.1	5712.59	6169.42	4166.73	7514.77	4641.69	7003.75	8115.41	5046.57	5177.47	7475.81	5937.08	7038.79	8636.74	8577.31	5471.93	7775.33	5886.9	6456.14	5612.92	6226.34	7410.21	5922.59	7398.6	7302.14	5066.37	7395.95	4544.8	8400.71	6565.13
T3_positive	Methoxyfenozide	Benzene and substituted derivatives	Benzene and substituted derivatives	C22H28N2O3	445.119	368.21	10.8013	M-H+2K	19.8942	0.5859	rp	161050-58-4 | 163442-56-6	105010	-	72331	C18525 | C73059	7865.55	5905.97	5501.16	6113.05	5275.9	8344.79	6688.85	6430.84	12983.8	6581.17	4401.34	9785.69	5667.41	4637.14	5661.84	4435.09	4758.24	5360.73	6370.33	7091.31	5608.3	6507.52	5200.62	4992.53	5681.17	5320.74	4770.41	7128.49	12932	5802.3	6573.5	5357.86	8606.75
T3_positive	Phomalone	Aldehyde,Ketones,Esters	Ketones	C13H18O5	239.089	254.115	5.1678	M+H-CH4	3.5595	0.6685	rp	159768-89-5	178026	-	-	-	120331	91261.8	210882	134991	141009	140369	103339	84711.7	122865	142527	127673	167659	162948	157880	120776	132183	132773	69906.9	73000.9	129096	75272.3	95145.1	82902	66603.8	130891	186455	317587	135034	132232	101455	101938	209843	143268
T3_positive	Benzyltriphenylphosphonium	Benzene and substituted derivatives	Benzene and substituted derivatives	C25H22P+	298.083	353.146	9.7429	M+H-C4H8	0.218	0.7446	rp	15853-35-7	70672	-	-	-	1642.42	2030.13	1615.63	1807.96	1860.8	2200.07	1990.83	2271.32	2514.67	2318.73	1657.99	2675.23	1051.97	1420.77	2038.81	1494.42	1764.88	2138.18	2225.19	2620.15	2210.71	2516.5	1487.19	1781.35	2076.82	1819.15	1322.54	2554.77	1956.64	2186.92	2297.68	1874.5	2829.38
T3_positive	D-Mannitol 1-phosphate	Carbohydrates and Its metabolites	Phosphate sugars	C6H15O9P	347.014	262.045	1.2684	M+K+HCOOH	1.25	0.729	rp	15806-48-1	130418	HMDB0001530	-	C00644	1963.65	3335.8	1790.18	1001.7	2209.77	2441.42	2862.17	2450.31	2126.02	1731.62	1062.96	4590.5	2855.91		1919.08	1504.11			2036.64		1389.9	1478.8	2310.74	1137.36	653.943	1549.23			2599.3		1551.81		1899.28
T3_positive	Olsalazine	Benzene and substituted derivatives	Benzene and substituted derivatives	C14H10N2O6	349.059	302.054	0.9089	M+H+HCOOH	4.71525	0.645	rp	15722-48-2	22419	HMDB0015380	-	C07323	5740.73		6756.48	3436.54	4385.01	7866.15	8551.48	2599.53	11279.6	6221.52	4683.09	10881.7	4012.26	3925.27	4364.37	4090.3	1151.97	3624.6	3982.36	2096.26	4439.4	3589.47	5477.71	4296.32	3582.75	7098.98	3835.98	2146.3	1872.31	4060.72	3782.87	556.388
T3_positive	S-1 Methanandamide	FA	Oxidized lipids	C23H39NO2	361.295	361.298	9.7429	M+	13.0983	0.5407	rp	157182-50-8	5283423	-	64921	-	2436.93	3559.95	1768.42	2183.68	2497.91	1871.25	2868.19	2368.64	3087.68	2959.04	2135.22	3963.62	2352.37	1667.32	2547.04	3598.94	2670.88	2877.05	2714.99	3042.79	2042.28	1659.77	2856.6	1771.03	1499.85	2263.36	1578.61	1338.13	3224.92	2765.83	1521.82	1443.43	3581.35
T3_positive	N-tert-butyl-2,2,2-trichloroacetamide	Alcohol and amines	Amines	C6H10Cl3NO	175.971	216.983	0.5141	M+H-COCH2	1.99275	0.7026	rp	15679-00-2	304045	-	-	-	17062.3	12923.2	15054.1	26549.8	26763	17367.5	15269.2	22156.5	13720.5	28508.1	26326.9	20069.8	15399.3	23222.6	24284	12669.3	12986.1	14848	11157.6	13388.6	11833.6	23155	13117.6	11768	14444.8	22778.7	10990.8	15040.2	21957.8	11745.4	22917.9	11835.4	17373.3
T3_positive	Vinaginsenoside R14	Terpenoids	Triterpene Saponin	C41H70O15	820.501	802.471	10.5331	M+NH4	8.24654	0.5355	rp	156398-73-1	85084513	HMDB0040779	-	-	16132.2	13891.1	13650.8	14675.3	14114.1	16056	11767	15441.3	16161.5	16226.8	14249.1	18840.4	15581.7	12721.7	12702.7	14722.8	14292.1	16424.8	12915.6	14087.2	13060.2	14349.3	14214	12109.5	14990.3	11592.6	13441.8	17195.2	10508.4	14785.8	12792.7	13007.7	18708.2
T3_positive	Celestine Blue	Heterocyclic compounds	Heterocyclic compounds	C17H18ClN3O4	364.11	363.099	7.8117	M+H	6.45975	0.612	rp	1562-90-9	135403650	-	-	-	5666.54	5514.85	5193.83	5554.59	5562.14	6174.15	5700.51	6169.59	5772.23	6682.2	5868.88	7206.61	5380.3	5570.84	4928.45	6117.79	6551.31	6550.24	5290.53	6014.38	5495.07	5874.57	5080.43	5411.93	6097.23	5029.7	5712.88	6751.8	6586.66	5723.68	6216.05	5722.05	7377.17
T3_positive	Sodium 2-methylprop-2-ene-1-sulfonate	Aldehyde,Ketones,Esters	Esters	C4H7NaO3S	316.999	158.001	1.185	2M+H	21.9293	0.5327	rp	1561-92-8 | 194810-55-4	23663624	-	-	C20360	2287.57	1649.84	3382.68	2174.19	1794.56	3916.93	1341.13	2672.1	1313.21	2269.36	3001.5	1321.14	2800.46	2863.77	2907.31	2406.39	2110.1	3637.77	1228.39	2768.09	1632.99	2665.73	3431.02	1736.85	2952.41	1268.57	4607.4	1766.16	1203.55	1033.68	3073.29	3378.13	923.414
T3_positive	17R-hydroxy-4Z,7Z,10Z,13Z,15E,19Z-docosahexaenoic acid	FA	Oxidized lipids	C22H32O3	309.227	344.235	4.826	M+H-2H2O	14.5392	0.6744	rp	155976-53-7	53477502	-	44897	-	40111.6	39242.8	38920.2	33677.1	33213.2	43418.4	43218.4	34713.2	41480	44024.7	35392.4	51336.9	44155.2	28159.7	34660.6	32772.9	34015.8	35444.9	44448.6	33050.4	27766	37180.1	32149.1	30798.5	36057.4	30690.8	29887.8	36987.8	39716.6	35288.8	32126.2	32663.1	47946.4
T3_positive	2-Mercapto-5-trifluoromethoxybenzothiazole	Benzene and substituted derivatives	Benzene and substituted derivatives	C8H4F3NOS2	165.965	250.969	0.4865	M+H-C3H2O3	11.5995	0.53	rp	155559-82-3	19384269	-	-	-	3936.59	6647.54	6399.77	3361.79	3367.55	4555.2	3984.82	4865.05	4195.14	4375.92	6787.63	10617.9	7026.23	2648.82	3327.35	6157.22	3942.16	3804.47	5835.18	3234.49	6342.75	5803.56	5952.39	5984.93	5833.96	3095.57	4191.1	4226.99	4427.33	6147.45	5927.17	2769.6	8711.54
T3_positive	Mukoenine A	Heterocyclic compounds	Heterocyclic compounds	C18H19NO	288.138	265.147	7.1052	M+Na	0.83925	0.7295	rp	155519-81-6	5209	HMDB0040785	-	-	2399.33	2517.89	2230.9	1786.91	1997.03	2354.43	2475.39	2863.15	1970.81	2569.51	2475.84	2964.36	2640.51	2058.65	2132.44	2503.12	2320.15	2444.77	2325.96	1897.34	1933.62	2049.09	1966.34	1796.32	2229.7	1832.5	1998.09	2611.16	1719.36	2023.85	2059.77	2398.14	2850.87
T3_positive	Hoduloside VII	Steroids	Steroid	C47H78O18	913.506	930.519	10.4711	M+H-H2O	15.6884	0.5949	rp	154971-11-6	131752893	HMDB0040659	-	-	7165.14	7255.27	7320.61	7477.03	7631.41	8109.27	7391.05	9013.94	8771.29	8969.46	7592.77	10781.9	9342.28	7047.52	8231.96	8191.47	7414.26	8324.8	8089.75	7953.7	6384.04	8012.05	7258.08	5711.81	8793.08	7336.73	7562.26	9499.89	11417.3	7833.08	7837.96	6456.87	9609.66
T3_positive	1,2-Bis(4-hydroxyphenyl)-2-propanol	Heterocyclic compounds	Heterocyclic compounds	C15H16O3	286.149	244.11	5.3925	M+CH3CN+H	13.65	0.6857	rp	154928-56-0	656691	-	-	-	7401.16	6445.47	6866.55	6984.55	6670.82	7532.49	6705.6	7850.1	7010.26	7864.7	7603.82	9582.82	7223.42	5911.93	6481.61	7410.56	7987.27	7887.04	7403.23	6687.67	6188.81	7430.46	7368.39	6868.78	7988.31	6661.7	6889.14	8828.24	7688.74	6952.97	6325.66	6457.23	9038.79
T3_positive	7',8'-Dihydro-8'-hydroxycitraniaxanthin	Heterocyclic compounds	Heterocyclic compounds	C33H44O3	471.329	488.329	11.2863	M+H-H2O	6.87196	0.5546	rp	15446-86-3	131752079	HMDB0036884	-	-	44640	39324.5	36600.1	21272.3	46392.9	44952.5	44166.2	46283.9	46223.8	51781.4	42203	65176.8	46361.6	38709.8	47965.8	44564.9	45839.6	45896.4	55878.6	45404.9	38298.5	46302.7	44527.5	43338.3	52794.6	40757.8	40361	50173.4	51166.6	45198.1	46650.5	41426.3	56218.7
T3_positive	Tyramine	Benzene and substituted derivatives	Phenolics	C8H11NO	120.081	137.084	2.0688	M+H-H2O	0.65	0.6131	rp	154375-43-6	5610	-	-	C00483	12782.3	15535	10081.1	9507.3	10687.2	16005.5	25779	14521.1	37255.5	15963.8	19147.9	27428.7	18426.3	18030.1	26980.7	19705.9	36096.9	25643.6	27155.2	15857.9	15101.6	21846.9	19175.5	20118.7	12622.9	21176.6	17442.2	18907.2	28241.1	20083.9	22876.8	27509.5	28271.4
T3_positive	Tripelennamine hydrochloride	Benzene and substituted derivatives	Benzene and substituted derivatives	C16H22ClN3	330.113	291.15	5.3925	M+K	6.93625	0.6035	rp	154-69-8 | 22306-05-4	9066	-	-	-	4279.6	3589.36	3998.9	4159.32	4259.59	4440.91	4252.05	4906.26	4315.32	4777.8	4659.06	5575.6	4143.48	3822.89	3979.34	4298.43	4884.63	4568.54	4323.24	3878.18	3611.7	4320.3	4559.68	3919.3	4488.17	3581.2	4276.45	5094.44	4329.06	4067.53	3790.08	3902.29	4722.64
T3_positive	D-Xylono-1,4-lactone	Aldehyde,Ketones,Esters	Esters	C5H8O5	262.913	148.037	6.1107	M-2H+3K	0.825	0.9884	rp	15384-37-9 | 18423-66-0	439799	-	-	C02753	3820.32	3831.7	3485.09	4257.97	3395.73	4045.43	3911.56	3952.31	3626.18	4819.36	3168.46	5452.55	3911.13	2375.47	2637.82	3188.62	3352.55	3861.26	4268.57	3568.22	3278.37	3334.8	3357.07	4556.7	3557.12	3083.69	3717.31	3993.57	4261.17	3624.5	3207.33	2636.26	4953.94
T3_positive	2-{[2-(4-Chlorophenyl)-2-oxoethyl]sulfanyl}acetic acid	Organic acid and Its derivatives	Organic acid and Its derivatives	C10H9ClO3S	123.003	243.996	1.2516	M+2H	10.2315	0.5498	rp	153783-86-9	4195782	-	-	-	11057.9	10829.1	12869.8	9702.24	11311.6	11501.5	12790.1	13851.4	10751.4	10827	9469.47	15239.8	11851.8	7052.6	12764.3	10181	10863.3	8815.23	10453.6	9659.14	14052.4	9656.63	10493.2	11123.8	10097.4	11793.2	8044.93	12977.7	12326.8	11546.8	10345.4	8917.2	13156.9
T3_positive	Diclofenac potassium	Others	Medicine	C14H10Cl2KNO2	355.961	332.973	0.6598	M+Na	6.08375	0.6189	rp	15307-81-0	23667642	-	-	-		1866.9	1753.86	1262.91	873.522		668.742	1243.65	2071.81	1088.29	1352.65	2162.86	1041.5	1281.78	554.595	1556.32	1274.55	1521.58	957.928		993.714	2391.31	1424.78	1288.81	1570.16	1452.27	1796.14	2673.4	2082.54	1540.74	1673.25	971.904	1102.84
T3_positive	Rutin	Flavonoids	Flavonoid	C27H30O16	649.123	610.153	11.1255	M+K	11.5357	0.7133	rp	153-18-4	5280805	HMDB0003249	3677	C05625	15662.8					561.628	772.061			609.618	14152.3		845.121					743.983		689.35	11217.4	574.933	748.628			516.18	516.252		1006.36	929.652	14962.4	968.78
T3_positive	Imatinib	Benzene and substituted derivatives	Benzene and substituted derivatives	C29H31N7O	535.298	493.259	8.4271	M+CH3CN+H	7.02978	0.7302	rp	152459-95-5	5291	HMDB0014757	-	-	75551.4	60562.1	62295.9	62832.4	60102.2	70106.6	63025.7	71103.9	64959.7	70207.9	66574.6	86916.3	69322.2	56498.9	60282.6	65874.7	64224.1	69919.9	63679.1	58655.1	58106.1	61747.8	62032.5	59175.2	68366.6	58039.5	58700.1	77178.4	73907.7	64714	59840.9	58049.1	80511.2
T3_positive	Flurandrenolide	Heterocyclic compounds	Heterocyclic compounds	C24H33FO6	437.235	436.226	3.4163	M+H	2.56775	0.9204	rp	1524-88-5	15209	HMDB0014984	-	-	4732.55	3821.53	4238.72	3609.87	3763.34	4400.26	4473.24	5067.6	3844.2	4898.08	3453.95	4625.59	4486.91	3037.43	3726.24	4103.72	5101.93	4303.99	5166.02	3261.57	4002.65	3859.69	4208.52	4448.08	3003.81	3699.32	3889.76	5350.04	4850.03	4046.21	3761.76	3898.44	6023.32
T3_positive	D-erythro-3-methylmalic acid	Organic acid and Its derivatives	Organic acid and Its derivatives	C5H8O5	214.988	148.037	1.315	M-2H+3Na	6.675	0.7065	rp	152204-30-3	440892	-	-	C06032	127031	105328	124586	120247	115021	144202	103212	142195	126812	154042	195711	154449	143276	117990	126241	127646	145949	139433	104261	129342	200907	131225	122275	115909	138637	192845	130960	140742	145161	123030	125816	122042	174672
T3_positive	1,1,3-Triphenylpropargyl alcohol	Heterocyclic compounds	Heterocyclic compounds	C21H16O	243.12	284.12	10.6434	M+H-COCH2	7.212	0.5986	rp	1522-13-0	137058	-	-	-	21421.5	15312.7	24426.1	39277.1	28565.1	25285	133430	116534	21909	34135.4	15408.7	22951.6	15266.9	6958.76	14740.5	16050.6	16066.2	12622.2	15511.8	15495.2	11251.5	13910.6	15112.9	11288.8	8650.51	25609.9	13108.9	16870.6	16885.9	6992.9	14112.4	11778	36241.8
T3_positive	2,4,14-Eicosatrienoic acid isobutylamide	FA	Others	C24H43NO	362.327	361.334	6.2672	M+H	38.6627	0.5723	rp	151391-70-7	10338645	HMDB0032032	-	-	12299.8	19356.9	34500.6	45103.7	14245.8	21639	29064.7	15400.4	29742.8	15164.1	9891.85	45255.3	25306.9	29121.3	13011.2	10401.5	31517.4	10217.9	13705.3	10237.3	39273.5	9601.49	11665.5	7810.06	8828.97	11558	35058.8	20588.3	33882.5	13820.8	14384.7	14406.6	39081.1
T3_positive	Terminaline	Hormones and hormone related compounds	Hormones and hormone related compounds	C23H41NO2	386.301	363.314	7.7955	M+Na	0.67575	0.7334	rp	15112-49-9	177562	-	-	C10825	2949.66	2264.74	2517.05	2335.43	2418.28	2719.93	2228.65	2359.2	2398.32	2885.8	2642.41	2596.68	2272.1	2453.28	2439.68	2566.57	2345.71	2855.92	2495.27	2100.23	2147.36	2670.98	2428.89	2695.01	2705.85	2122.39	2397.83	3124.7	2024.81	2582.37	2470.57	2689.47	2763.04
T3_positive	Tropicamide	Benzene and substituted derivatives	Benzene and substituted derivatives	C17H20N2O2	285.167	284.152	5.0057	M+H	13.4003	0.7892	rp	1508-75-4	5593	HMDB0014947	-	-	3216.02	1775.05	3189.85	1065.88	2816.12	5140.4	6229.39	2102.65	4865.03	4327.03	3244.98	3574.79	6781.88	1970.42	2371.45	3238.72	2932.32	3233.45	3740.51	3718.38	1201.97	5676.86	2952.16	2340.57	4162.69	2010.12	3927.06	2619.08	2631.24	2750.57	4851.38	2315.87	6641.93
T3_positive	Adrenoyl ethanolamide	Alcohol and amines	Amines	C24H41NO2	376.318	375.314	10.4864	M+H	3.52318	0.9266	rp	150314-35-5	5282273	HMDB0013626	-	C13829	14684.5	12009.7	45522.2	15182.5	16302.1	44626.4	10092.2	16063.3	17775.2	25336.8	26714.9	21424.6	28553.7	23954.5	26501.9	19429	62725.4	23203.8	18284.6	18565.1	18391.6	22862.6	37739.7	41425	11347	17232	13406.9	36108.7	10630.6	10685.3	12761.9	39573.5	30484.1
T3_positive	Alverine	Benzene and substituted derivatives	Benzene and substituted derivatives	C20H27N	304.204	281.214	7.8117	M+Na	4.12525	0.6568	rp	150-59-4	3678	HMDB0015554	-	-	2018.68	1763.12	1331.67	1788.52	1832.04	2125.31	2121.23	1955.81	1981.78	2097.63	1877.56	1761.12	1595.96	1577.71	1767.97	1890.58	1803.01	1801.27	1854.09	1476.66	1638.49	1962.5	1713.31	1747.1	1877.31	1364.74	1809.1	1894.6	1520.97	830.41	1423.57	1720.83	2000.16
T3_positive	O-Decanoyl-L-carnitine	FA	Others	C17H33NO4	631.482	315.241	10.2836	2M+H	0.572603	0.5324	rp	1492-27-9	11953821	HMDB0000651	-	C03299	1995.93	1560.71	1901.53	1936.76	1825.8	2253.59	1411.73	2059.09	2109.34	3138.7	1396.97	3012.72	1756.28	1474.22	2018.63	2227.76	2128.89	2385.75	1999.74	1717.97	1538.42	1704.19	1670.75	1878.26	1476.41	1816.75	1886.15	2770.51	1176.4	1795.01	811.767	1974.03	2024.36
T3_positive	Menthol	Terpenoids	Terpenoids	C10H20O	139.145	156.151	0.878	M+H-H2O	5.61736	0.6788	rp	1490-04-6	1254	HMDB0035765	-	-	10969.6	5926.48	11556.6	11100	7426.3	7433.32	5464.14	8947.5	6054.06	10407.1	6404.59	7346.09	7255.78	11034.2	7764.4	11683.7	12998.6	11675.9	7889.08	6980.18	9331.59	9263.3	7856.42	8297	9585.5	6721.58	9956.67	8009.38	6396.01	7567.71	6859.93	16506.8	6310.61
T3_positive	3-(6-oxopyrazolo[1,5-a]pyrido[3,4-e]pyrimidin-7(6H)-yl)propanoic acid	Organic acid and Its derivatives	Organic acid and Its derivatives	C12H10N4O3	297.036	258.075	1.2844	M+K	5.7255	0.6255	rp	148191-56-4	3073311	-	-	-	2786.79	1585.79	2563.15	2908.38	1626.54	1231.14	2270.42	2649.03	1924.43	3163.93	2982.83	1855.06	1853.93	3918.52	2372.93	3655.65	4958.68	2886.72	1684.42	3028.44	1894.56	2479.62	1692.01	1630.91	2238.68	1749.94	4675.94	3958.65	1918.24	2668	2234.5	3615.67	2235.88
T3_positive	7alpha-Hydroxy-3-oxochol-4-en-24-oic acid	Organic acid and Its derivatives	Organic acid and Its derivatives	C24H36O4	406.292	388.261	11.0362	M+H+NH3	10.8995	0.5399	rp	14772-95-3	193493	HMDB0062744	-	-	962.929	1473.56	752.65	1334.16	1869.11	6119.45	706.73	1529.48	1009.3	1925.79	2837.8	901.283	900.072	1015.93	4147.26	1501.16	2152.11	3045.35	1262.73	1167.94	949.548	3244.7	2875.76	2541.45	601.112	1747.41	1215.74	2639.31	896.137		1123.03	714.589	2982.97
T3_positive	Phytanic acid	FA	Others	C20H40O2	381.298	312.303	8.9473	M+Na+HCOOH	2.2	0.911	rp	14721-66-5	26840	HMDB0000801	5765	C01607	1.25608e+06	829891	937127	1.56734e+06	1.6385e+06	1.0384e+06	1.10611e+06	1.56347e+06	705902	944923	754288	677656	1.31837e+06	657303	1.41402e+06	751037	508469	1.34864e+06	412419	827497	1.05379e+06	1.50419e+06	434327	592408	456052	443212	616987	1.8448e+06	1.15567e+06	1.29282e+06	1.03587e+06	745273	1.11215e+06
T3_positive	L-Proline	Amino acid and Its metabolites	Amino acids	C5H9NO2	116.07	115.063	0.8468	M+H	1.07227	0.9626	rp	147-85-3	145742	HMDB0000162	29	C00148	1896.63	1449.55	2304.93	1831.46	1036.71	1679.89	1167.54	840.686	2297.12	1264.1	2977	2421.26	988.944	2904.18	2205.67	2675.79	3001.82	2503.69	2383.44	1702.5	1969.72	2512.23	1724.45	1499.03	1496.24	1884.25	2391.93	1520.43	1665.24	1844.74	1808.55	5009.64	1346.65
T3_positive	Phenyl beta-D-glucopyranoside	Benzene and substituted derivatives	Benzene and substituted derivatives	C12H16O6	298.131	256.095	7.8277	M+CH3CN+H	5.775	0.7969	rp	1464-44-4	65080	-	-	C03097	3630.29	2734.78	2853.05	2161.24	3068.63	2979.29	2648.46	2887.11	2932.41	3073.98	2696.32	3829.53	3705.72	2172.71	2719.29	1962.73	3018.1	2910.78	2949.32	2463.35	1662.54	1968.55	3282.88	2229.45	2563.51	2243.83	2294.42	3041.26	2812.74	2933.77	1923.97	1601.65	3913.04
T3_positive	5-Methyluridine	Nucleotide and Its metabolites	Nucleotide and Its metabolites	C10H14N2O6	223.063	258.085	10.8013	M+H-2H2O	19.5716	0.5444	rp	1463-10-1	445408	HMDB0000884	5843	-	3641.12	2529.69	2459.49	2639.54	5468.86	3619.96	2956.51	2907.62	3359.42	3015.83	2885.35	3749.79	2595.06	2451.72	2571.22	2271.04	2491.2	2780.17	2675.82	3124.61	3327.17	3339.09	2411.99	2433.97	2799.57	2400.39	2483.29	3934.93	4198.56	2216.21	3294.92	5706.93	3779.76
T3_positive	Leu-Asn	Amino acid and Its metabolites	Small Peptide	C10H19N3O4	245.136	245.138	3.1793	M+	1.69935	0.6322	rp	14608-81-2	7016078	-	65311	-	16713.1	9973.56	17190.6	8643.91	12944.5	23690.5	22085.6	9385.52	21794.7	16533.1	12568.9	20483.5	34512.7	10304.5	11904	13914.9	16301.2	14598.3	15112.3	14870.2	8603.4	22460.3	14691.7	11517.3	20386.9	14492.4	17559.2	15008.9	14900	16582.6	17932.4	14649.7	25940.9
T3_positive	Mitoglitazone	Benzene and substituted derivatives	Phenolics	C19H18N2O4S	371.101	370.099	11.1301	M+H	9.49072	0.6994	rp	146062-49-9	10429242	-	63083	-	119494	14251	10164	13088.5	8515.45	14117.4	10615.7	11060.2	8506.11	9922.85	123909	10202.2	12635.5	10097.1	7412.04	7787.97	7077.13	9288.15	7310.59	8610.76	94318.5	9877.87	12191.3	10609.8	5766.15	7822.72	7573.08	9674.13	9381.2	7536.2	101122	8551.97	13942.1
T3_positive	Thr-Tyr	Amino acid and Its metabolites	Small Peptide	C13H18N2O5	266.099	282.122	1.2684	M+H-NH3	1.0705	0.7239	rp	145295-02-9	11778518	HMDB0029073	-	-	4479.68	3910.94	3437.54	3469.3	4008.38	4497.07	4289.95	4494.13	5113.81	5767.13	4063.78	6114.32	4387.55	3334.28	3751.42	3690.38	5722.71	4021.82	3583.64	3768.84	3072.14	3530.21	3608.29	3749.58	4045.26	3153.75	3321.3	6126.61	5177.84	4170.62	4177.98	2631.68	5694.22
T3_positive	Pipereicosalidine	Heterocyclic compounds	Heterocyclic compounds	C25H43NO	420.342	373.334	8.4271	M+HCOO+2H	13.9217	0.5994	rp	145237-20-3	101634668	HMDB0039738	-	-	1.00185e+06	810050	844707	843793	831063	953479	829300	966910	872624	966694	876049	1.10707e+06	917416	758667	802603	874069	858124	933279	814046	745844	778518	853726	850346	800038	913036	803467	791457	1.03868e+06	946552	854481	826399	805334	1.05787e+06
T3_positive	4-Cyanothiazole	Heterocyclic compounds	Heterocyclic compounds	C4H2N2S	111.004	109.994	0.6442	M+H	2.172	0.6985	rp	1452-15-9	15069	-	-	-	1043.58	1120.48	1456.09	1545.93	923.328	1646.72	1274.07	559.385	1864.74	945.298	1597.3	2656.32	1247.44	1560.35	1380.5	1230.4	843.314	1463.75	1142.63	1077.84	1184.36	1738.04	1675.69	1506.02	1040.49	1340.78	1207.32	1536.95	1841.85	1709.71	1412.86	1040.02
T3_positive	4-(2-Fluorophenyl)-1,3-thiazol-2-amine	Heterocyclic compounds	Heterocyclic compounds	C9H7FN2S	232.997	194.031	0.6122	M+K	0.993	0.7258	rp	145029-82-9	2737696	-	-	-	2178.74	2374.41	2507.27	2263.52	3735.33	3493.37	3859.87	2517.16	2509.66	3209.14	3026.38	4417.49	2796.22	2795.84	3147.8	3340.35	3335.17	2518.37	2742.85	2079.57	1916.29	2678.99	3095.27	2637.66	2788.05	2616.38	3031.68	3050.92	3283.33	3419.86	2519.59	2866.49	3394.04
T3_positive	Simarubaceae	Alcohol and amines	Alcohols	C25H36O10	451.245	496.231	8.2003	M+H-HCOOH	12.3981	0.769	rp	1448-23-3	441794	HMDB0035626	-	C08760	4770.67	5410.21	4794.46	4077.51	4007.74	4976.26	4873.3	5040.87	4658.42	4715.73	3235.97	6167.93	5010.81	2926.31	3257.08	3434.79	2616.97	3481.7	2757.16	2605.18	3116.13	2782.17	2986.26	2334.07	2935.7	2660.33	2388.16	3166.6	3341.34	2466.18	2456.34	2072.09	3115.59
T3_positive	Paliperidone	Aldehyde,Ketones,Esters	Ketones	C23H27FN4O3	427.221	426.207	10.4248	M+H	17.4098	0.8516	rp	144598-75-4	115237	HMDB0015396	-	-	65528.8	52235.8	58326.2	56372.5	52445.4	65328.3	56599.8	61461.4	58794	58094.9	56525.6	74728.4	57430.6	48290.7	48072.1	53880.1	54744	54566.7	55823.2	54438.4	45989.3	49142.4	49380.8	44561.9	51663.3	45742.9	50772	56575.4	57945.8	48505.3	46705.8	50932.9	62431.5
T3_positive	Plantaricin BN	Organic acid and Its derivatives	Organic acid and Its derivatives	C24H36O10	523.19	484.231	10.4113	M+K	0.314726	0.7422	rp	144377-77-5	380907	HMDB0038238	-	-	2529.96	1440.62	1788.57	1835.44	1967.14	2117.41	1929.44	1941.02	1097.38	2064.07	1553.44	2614.39	1881.64	1508.38	1576.56	1700.72	2102.63	1757.21	2152.57	1554.8	1432.67	1489.54	1454.98	1024.34	1966.22	1686.69	1917.41	2171.53	1922.18	1094.41	1728.4	1506.87	2152.58
T3_positive	4-O-beta-D-glucosyl-4-coumaric acid	Organic acid and Its derivatives	Organic acid and Its derivatives	C15H18O8	344.136	326.1	6.672	M+NH4	3.825	0.8824	rp	14364-05-7	9840292	HMDB0039509	-	C04415	1101.74	1545.44	914.397	1205.63	1482.43	4383.93	1350.8	1328.73		3431.55	1603.25	938.236	598.982	1357.4	1951.48	1055.35	826.097	1569.83	1441.57	1206.52	1574.05	1552.7	3168.94	1410.9	1026.44	1209.46	1875.2	2057.82	869.058	973.377	926.733	861.605	2295.18
T3_positive	Heptapropylene glycol	Alcohol and amines	Alcohols	C21H44O8	425.31	424.304	6.0628	M+H	1.45792	0.7148	rp	14362-16-4	12827211	-	-	-	4245.04	4801.3	3230.35	4370.46	4449.13	4375.37	3903.55	5349.96	3449.2	4536.42	4129.28	3394.91	6474.35	3645.31	4363.29	4006.99	4320.3	4466.74	5067.34	5102.8	1475.8	4607.49	3392.75	3248.97	5271.08	2158.3	2764.45	3477.15	4589.33	3978.72	3915.02	3251.99	5356.27
T3_positive	Hydroquinidine	Alkaloids	Alkaloids	C20H26N2O2	344.228	326.199	3.0501	M+NH4	12.5438	0.6254	rp	1435-55-8	91503	-	-	-	2016.78	3197.19	1835.58	1775.84	1877.14	3377.99	2879.66	2216.09	3344.37	1696.75	1935.98	4405.88	1413.28	1145.75	1644.33	1784.19	1349.3	2055.05	1318.06	3515.67	1896.76	1678.17	2076.73	3475.36	1423.91	1936.13	1466.52	2348.73	3193.79	1934.89	1865.48	1444.91	4160.93
T3_positive	Eletriptan	Heterocyclic compounds	Heterocyclic compounds	C22H26N2O2S	383.182	382.171	6.5053	M+H	1.24725	0.7198	rp	143322-58-1	77993	HMDB0014361	-	-	2441.06	2087.35	1948.73	2128.74	2576.78	2248.75	2166.8	2580.99	2223.17	2327.18	1695.22	2726.12	1644.18	1860.75	1875.54	1975.84	1759.18	2174.86	2364.71	1628.91	1400.4	1995.22	1649.67	1829.24	1623.69	1292.37	1699.18	1532.65	1870.18	1545.76	1403.45	1105.9	2786.66
T3_positive	Sodium cyanide	Others	Metal, Non-metal and related compounds	NaCN	67.0216	48.9928	0.6442	M+NH4	12.8374	0.892	rp	143-33-9	-	-	-	C18673	5522.66	6142.93	5928.85	5098.95	4334.06	6926.15	5967.38	4706.06	7511.42	5474.45	5615.03	9309.54	5922.13	6086.76	5051.62	5509.66	5126.35	6008.3	5146.28	4932.3	6177.79	6142.41	5632.02	5454.7	5467.89	6319.38	5981.26	6278.35	8032.32	6253.98	5936.07	4628.99	4880.09
T3_positive	Triethylene glycol monobutyl ether	Alcohol and amines	Alcohols	C10H22O4	207.159	206.152	4.784	M+H	0.47675	0.7382	rp	143-22-6	8923	-	-	-	3040.47	2449.75	2561.75	2661.7	2170.93	3039.82	3550.13	2919.55	3117.98	3088.02	2798.41	6953.07	3271.96	2291.47	2684.64	2348.4	2598.64	6602.62	3719.56	2278.36	1348.98	2987.88	2660.63	2159.2	2816.31	2592.25	2351.78	2821.76	3078.69	2309.64	2678.5	2523.96	3394.03
T3_positive	Kenpaullone	Organic acid and Its derivatives	Organic acid and Its derivatives	C16H11BrN2O	344.034	326.005	7.53	M+NH4	10.8708	0.7081	rp	142273-20-9	3820	-	44866	-	6463.98	5839.06	5974.78	5723.6	5523.79	6746.71	5849.92	5699.68	6389.63	6469.75	5701.32	7873.28	6511.22	4886.63	5190.3	5449.53	5232.48	5078.89	6514.1	5660.59	4253.41	4823.9	5116.06	4680.69	4842.47	4207.03	4242.48	5664.14	5821.4	4742.53	4808.41	4672.56	6530.22
T3_positive	Difenoxuron	Benzene and substituted derivatives	Benzene and substituted derivatives	C16H18N2O3	287.146	286.132	4.2254	M+H	18.8905	0.7593	rp	14214-32-5	26576	-	-	-	6021.39	3366.32	5785.83	2987.02	3655.45	6983.29	7455.08	3042.13	5122.74	4812.78	5215.92	6489.78	11953	2990.21	3474.46	3952.42	4623.61	4236.52	3505.48	3969.77	1448.7	6899.09	2885.03	4015.7	6123.52	2151	4186.2	3558.49	4570.46	4232.18	4217.71	4571.71	4212.83
T3_positive	3-(4-fluorophenyl)-4-methyl-1H-pyrazol-5-amine	Heterocyclic compounds	Heterocyclic compounds	C10H10FN3	148.105	191.086	2.4586	M+H-CO2	5.311	0.6334	rp	142027-06-3	24219856	-	-	-	3847.14	3420.89	3676.4	3366.2	3436.41	4026.24	3455.26	3992.8	3522.08	3778.53	3774.69	4640.24	3878.89	2954.91	3348.66	3406.66	3516.92	4038.35	3734.21	2827.85	3373.52	3634.98	3216.53	3253.78	3757.28	3585.39	3132.08	4086.77	4105.69	3610.37	3383.42	3332.63	4338.15
T3_positive	N-(2-Hydroxyethyl)tetradecanamide	Alcohol and amines	Amines	C16H33NO2	254.248	271.251	6.3942	M+H-H2O	4.6765	0.6458	rp	142-58-5	8890	-	-	-	5043.24	7447.9	3278.13	3494.03	5415.08	6182.05	10588.3	6315.56	11825.4	4874.34	3956.13	15032.6	6646.74	3267.49	5699.95	4211.97	3206.32	3975.45	6155.28	4275.87	3271.69	5216.78	5485.41	4179.17	5033.31	5745.65	3792.03	11839.3	17624	8361.88	6663.98	2195.69	16812.4
T3_positive	Thrombin Receptor Activator for Peptide 5 (TRAP-5)	Amino acid and Its metabolites	Small Peptide	C30H50N8O7	652.41	634.38	3.9517	M+H+NH3	5.11715	0.6371	rp	141685-53-2	25254399	-	-	-	2300.3	2061.46	1661.8	1870.68	2073.29	2944.77	2114.68	2297.71	2421.1	2428.83	2180.23	2788.94	2514.48	1895.64	2207.44	1949.85	2408.46	2584.41	2677.22	1959.53	2586.05	2166.02	2373.85	3154.91	1996.97	2000.89	2239.97	3080.33	2809.71	2089.59	2343.02	1963.02	2934.1
T3_positive	Dronedarone	Aldehyde,Ketones,Esters	Ketones	C31H44N2O5S	557.315	556.297	9.9638	M+H	15.0251	0.8745	rp	141626-36-0	208898	HMDB0251621	-	D02537	8248.23	7318.4	8135.83	8113.33	7936.44	10160.5	9423.46	11406	10810.9	10772.2	10244.8	15699.1	12077.9	9410.57	10208.4	11010	11298.2	10775.1	11717	11060.3	9625.66	10480.9	10450.2	9685.08	10252.4	9733.93	10750.8	12392.4	13274.8	9440.42	10969	9879.03	14910.8
T3_positive	2-Thiouracil	Heterocyclic compounds	Heterocyclic compounds	C4H4N2OS	257.008	128.004	1.1715	2M+H	21.9268	0.631	rp	141-90-2 | 80275-68-9 | 125220-28-2 | 156-82-1 | 124700-71-6 | 126160-72-3 | 124700-72-7	1269845	-	-	C19304	3012.17	2640.42	2845.77	2640.39	2948.77	3460.4	2077.37	3425.32	2210.16	3192.96	3150.04	3077.78	4644.26	2161.07	3624.72	3133.55	2355.76	3249.72	2158.21	2245.03	3090.35	3576.37	3176.61	3062.84	2798.31	2392.18	2610.02	3426.15	3090.26	3700.01	3197.58	2328.76	2493.42
T3_positive	Dodecamethylpentasiloxane	Heterocyclic compounds	Heterocyclic compounds	C12H36O4Si5	129.054	384.146	8.5899	M+3H	2.51175	0.691	rp	141-63-9	8853	HMDB0062731	-	-	7857.85	6632.91	6590.67	6714.13	6666.89	7021.41	6835.95	7792.62	9404.4	7196.09	6791.32	9715.41	7190.02	5899.11	6106.46	6690.93	6399.74	6640.23	7189.71	6553.97	4530.72	5989.52	6393.94	5634.67	6471.02	6185.49	6370.29	7513.52	8223.29	6432.92	6340.52	5926.58	8644.32
T3_positive	Glycolaldehyde	Aldehyde,Ketones,Esters	Aldehydes	C2H4O2	61.0282	60.0211	1.3776	M+H	0.575	0.9865	rp	141-46-8	756	HMDB0003344	3205	C00266	98795.7	30657.1	116054	74515.4	76135.3	69406.6	78730	100191	31393.3	51419.8	84061.9	97361.2	86378.7	58252.1	59994.5	50290.1	59096	94137.4	35544.9	29386.6	66478.5	83555.2	75703.7	78191	85678.2	73199.1	65161.8	81642.3	30512.2	82256	32453	61404.7	96560.6
T3_positive	13-Hydroxydocosanoic acid	FA	Oxidized lipids	C22H44O3	379.321	356.329	11.4578	M+Na	9.8865	0.555	rp	13980-16-0	151842	-	-	C03049	1542.11	1338.55	1353.36	1123.38	1293.26	1769.37	1382.71	1386.36	1071.43	1397.98	1254.73	1463.58	1130.99	1277.15	1203.96	1406.68	997.512	1201.62	1183.08	1294.96	848.302	875.432	1105.52	971.715	830.686	884.155	885.01	1085.45	814.486	1469.35	581.854	947.018	1083.61
T3_positive	Mertansine	Heterocyclic compounds	Heterocyclic compounds	C35H48ClN3O10S	852.249	737.275	11.3798	M+H+CF3COOH	16.1318	0.7232	rp	139504-50-0	11343137	-	-	-	38631.6	42823.9	31896	25230.1	24920	28251.1	17593.1	39243.1	28689.3	46266.9	34780.6	29300.6	23946.6	11931.4	14635.4	23927.3	22900	16404.1	21904	15575.1	20441.1	17232.1	19634.8	23358.7	15874.3	19605.8	19476.1	26961.3	15165.6	15094.3	16476	16424.5	18692.9
T3_positive	(Lys8,Lys9)-Neurotensin (8-13)	Others	Others	C38H64N8O8	799.438	760.485	7.8342	M+K	7.51014	0.8435	rp	139026-64-5	24868215	-	-	-	1906.01	1221.41	1779.62	2529.45	2231.29	1880.57	2293.21	3261.29	2016.11	1350.88	1019.49	4270.83	1059.33	1701.69	585.781	1269.98	1679.4	697.292	1371.16	678.076	2605.94	592.505	800.137	1353.87	828.17	820.262	1775.44	2176.39	5210.63	1094.79	1200.76	1612.69	3649.09
T3_positive	Spheroidenone	FA	Others	C41H58O2	600.468	582.444	10.2995	M+NH4	13.7751	0.6355	rp	13836-70-9	5366412	-	-	C15903	78059.5	75203.5	65123.5	68391.2	63240.4	72853	69240.1	78624.3	74360.9	72873.6	63701.4	95011.2	71715.2	56429.1	63508.7	65185.2	89359.9	79431.8	67601.1	79683.8	90270.9	90143.3	68620.2	136352	64181.8	61004.9	63208.8	83729.7	79221.5	61142.7	88536.9	55685.1	82812.5
T3_positive	Juvenile hormone I	Hormones and hormone related compounds	Hormones and hormone related compounds	C18H30O3	358.234	294.219	7.8117	M+CH3CN+Na	3.475	0.9014	rp	13804-51-8	11197171	-	-	C19613	2503.47	1964.99	2414.76	1622.53	1805.59	2425.38	2280.84	2434.67	2380.53	2010.33	1860.33	2847.56	2863.03	1201.61	2005.87	2388.19	2162.81	2277.95	2104.41	1935.19	1622.52	2318.02	2530.76	1802.63	2390.18	1930.5	1391.39	2657.67	2118.67	2131.05	1885.88	2253.79	3091.82
T3_positive	Shikimic acid	Organic acid and Its derivatives	Organic acid and Its derivatives	C7H10O5	371.101	174.053	9.7471	2M+Na	18.904	0.6325	rp	138-59-0	8742	HMDB0003070	338	C00493	4241.12	13226.9	2584.13	3126.11	2459.44	2613.74	3023.7	2636.65	3362.58	2261	4270.48	24682.1	2342.7	2454.72	2422.39	2158.72	3303.25	1919.87	2494.74	11295.6	5849.97	46484.4	2371.44	2735.78	1940.67	2739.57	3193.48	2627.09	1957.29	2998.97	5430.43	17211.9	3088.91
T3_positive	7-nitro-10-octyl-3-phenyl-pyrimido[4,5-b]quinoline-2,4(3H,10H)-dione	Aldehyde,Ketones,Esters	Ketones	C25H26N4O4	447.209	446.195	9.3749	M+H	14.9238	0.6741	rp	137346-42-0	44306972	-	45600	-	3747.55	3018.39	2491.01	2386.45	2197.84	3031.09	3597.15	2460.58	4279.58	2802.03	3578.07	5110.17	2386.16	3539.66	3429.93	2549.08	8833.76	4412.5	2561.2	2264.52	2861.93	3132.9	2847.36	2926.8	2787.98	2297.58	2309.85	2514.5	3512.5	2636.83	4270.04	6247.31	5234.7
T3_positive	Boc-Lys-OH	Amino acid and Its metabolites	Amino acid derivatives	C11H22N2O4	269.142	246.158	7.1052	M+Na	9.89325	0.5549	rp	13734-28-6	2733284	-	-	-	3403.95	3538.73	2431.21	2441.15	2161.57	3639.39	5234.68	1856	3194.54	3713.8	2710.52	3600.59	3032.77	2234.98	2328.74	2895.6	1749.58	3598.47	1297.73	2740.75	2255.8	3119.55	3051.26	2458.27	2185.47	2499.81	2284.71	2167.04	2382.89	1756.09	2531.17	3306.3	3588.5
T3_positive	1-octadecanoyl-2-(7Z,10Z,13Z,16Z-docosatetraenoyl)-sn-glycero-3-phosphocholine	GP	PC	C48H88NO8P	820.606	837.625	10.4711	M+H-H2O	9.25972	0.8147	rp	137254-39-8	24778868	HMDB0008054	-	-	2747.54	6683.99	5001.48	2465.35	4290.63	5988.48	4059.69	7839.87	8159.58	8634.32	8718.73	58934.2	9299.35	7300.1	11760.5	7483.34	18945.4	6350.17	8987.07	10085.1	8046.89	12807.3	10181.5	10097.8	8992.54	8280.39	7724.12	13326.1	25315.7	6366.49	5652.97	4144.8	18793.7
T3_positive	Methyl Linolenyl Fluorophosphonate	Aldehyde,Ketones,Esters	Esters	C19H34FO2P	345.237	344.228	9.9117	M+H	0.681922	0.8714	rp	1370451-91-4	71684459	-	63065	-	2606.6	2755.59	2413.87	2226.68	2554.21	2935.04	3011.88	14688.4	2953.21	1765.5	2074.23	3008.3	3268.56	2002.18	1674.49	2558.07	2747.09	2670.62	2523.68	3598.46	2049.83	1833.32	2631.49	1732.94	2138.74	2122.66	2105.28	2984.94	3631.58	3480.85	2367.89	2509.17	3069.39
T3_positive	Thiosulfuric acid	Others	Metal, Non-metal and related compounds	H2O3S2	155.975	113.945	1.4567	M+CH3CN+H	9.01966	0.7365	rp	13686-28-7	-	HMDB0000257	-	C05529	1.13028e+06	896200	630535	1.03601e+06	987156	737324	993553	1.00289e+06	1.30019e+06	890227	789338	2.03066e+06	1.09987e+06	780440	957848	981219	853767	1.63172e+06	734159	1.41006e+06	638550	1.47513e+06	739612	853383	961283	938021	897775	1.10178e+06	724029	868204	642885	875416	1.72735e+06
T3_positive	Alprenolol	Benzene and substituted derivatives	Phenolics	C15H23NO2	250.178	249.173	6.6808	M+H	5.3916	0.928	rp	13655-52-2	2119	HMDB0015004	-	-	34814.1	54363.2	62503.1	47145.4	47317.5	174981	53531.3	62933.6	44022.7	87137.2	56971.8	40003.1	37865.9	33720.2	70374.5	43854.7	39399.8	40155	55836.5	31098.2	33351.9	36952.2	71432.4	63698.7	36011.6	32314.5	39484.4	48151.6	41662.1	25087.7	32760.4	28223.4	73045.9
T3_positive	Fumonisin B4	Heterocyclic compounds	Heterocyclic compounds	C34H59NO13	672.411	689.399	9.5642	M+H-H2O	20.2176	0.6433	rp	136379-60-7	42608359	HMDB0040968	-	-	13249.4	10003.1	11980.2	12420.6	11380.9	12693.9	9788.35	14708.8	14039	13690.6	12649.2	18307.7	12432.5	10862.7	10879.8	12492.8	11722.6	12419.6	11669.6	10050.9	11373.8	10766.4	11605.9	8870.77	10887.3	9479.71	11921	12531.3	13697.6	11707.5	10675.6	11058.5	16057.7
T3_positive	N-[2-(3,4-Dihydroxyphenyl)ethyl]hexadecanamide	Benzene and substituted derivatives	Phenolics	C24H41NO3	392.312	391.309	9.9164	M+H	5.21605	0.8825	rp	136181-87-8	16759163	-	43427	-		1536.08	2942.45	1264.51	2509.57	7019.24	1333.15	3317.2	1320.18	3308.17	5937.06	2157.13	815.852	2774.64	8303.47	1964.86	5069.81	3145.07	3788.98	2286.92	1638.55	4285.58	7368.11	7657.31	3581.2	1246.91	1527.29	5917.77	1477.53	1252.54	2822.03	2565.41	5744.92
T3_positive	Minocycline hydrochloride	Others	Medicine	C23H28ClN3O7	318.137	493.162	7.8117	M+H-C6H8O6	9.28325	0.5643	rp	13614-98-7	54685925	-	-	-	1911.79	1028.4	1211.08	1222.5	1448.09	1433.15	1509.39	1261.38	1938.07	1508.87	1836.84	1438.58	1871.67	1381.89	1715.43	749.604	1534.78	1406.32	891.104	1051.33	1258.12	1251.73	1432.6	1434.22	1404.4	1693.45	1198.95	810.246	1494.68	1942.87	1453.8	467.813	1940.08
T3_positive	1,2-Bis(chloromethoxy)ethane	Others	Others	C4H8Cl2O2	200.023	157.99	1.2841	M+CH3CN+H	0.67169	0.7016	rp	13483-18-6	61632	-	-	C19348	13628.7	10721.2	12030.1	11922.4	10229.7	12541.9	10023.5	13161	14289.8	11700.2	10741	11851.6	12725	11493	10216	12189.9	12388	13057	19242.3	20625.9	10506.3	10220.9	11026.6	9857.06	10773.9	8500.35	10597.9	13460.1	12691.5	10625.4	10287.3	11912.8	11657.3
T3_positive	Guaiol acetate	Aldehyde,Ketones,Esters	Esters	C17H28O2	265.215	264.209	9.1375	M+H	2.6745	0.6874	rp	134-28-1	61079	HMDB0037218	-	-	5143.99	4209.75	4936.43	4238.96	4211.49	11177.9	4634.35	5064.72	5082.8	5080.95	4962.1	6768.69	5350.94	4084.61	4427.42	4314.69	12609.1	4814.05	5343.36	4989.75	3774.64	4488.03	4296.58	4529.6	4572.21	3766.89	3789.5	4860.56	5444.78	11021	4362.76	4087.77	6597.89
T3_positive	Rimantadine	Alcohol and amines	Amines	C12H21N	226.18	179.167	10.5821	M+HCOO+2H	1.22889	0.7064	rp	13392-28-4	5071	HMDB0014621	-	C07236	957.734	574.095	1113.39	1118.62	839.561	5937.25		999.134		2725.31	2261.59		707.224	683.293	3581.82	657.762	1054.29	838.216	1071.29		517.815	1385.02	3695.37	1248.52	708.52	981.427	899.944	1104.42		547.251	1041.73		795.052
T3_positive	Polyoxyethylene sorbitan monooleate	FA	Others	C24H46O6	413.324	430.329	0.3402	M+H-H2O	4.57181	0.5481	rp	1338-41-6 | 96094-21-2	3793749	HMDB0029888	-	-	22434.8	15388	21478.9	14399.9	12607.5	21041.3	12061.5	31228.4	12453.1	21153.7	15735.9	16955.6	26287.5	4135.28	9097.11	15704.1	24313.8	17467	8945.24	37195	12701.6	13567.8	4383.61	12997.1	17211.1	16661.3	12367.9	16105.1	17916.1	15240.9	14644.8	24672.7	19090.3
T3_positive	MG-132	Benzene and substituted derivatives	Benzene and substituted derivatives	C26H41N3O5	476.32	475.305	10.4248	M+H	15.8538	0.6277	rp	133407-82-6	462382	-	45357	-	11313.7	10991.1	7692.78	10130.5	9716.44	11559	9402.44	10733.7	15488.1	10974.7	10119.3	16849	10194.6	9068.78	9673.6	9748.86	9539.2	9135.08	9306.1	9089.03	8425.11	8863.07	9483.84	7813.4	8705.33	9108.91	8961.81	10493.2	10636.1	9573.08	8124.12	7956.31	10760.4
T3_positive	1-(4-Chlorophenyl)-3-naphthalen-1-ylurea	Benzene and substituted derivatives	Benzene and substituted derivatives	C17H13ClN2O	282.051	296.072	9.7447	M+H-CH3	3.398	0.6719	rp	13257-14-2	295009	-	-	-	772.105	1068.52	517.285	616.421	608.212	943.062	626.59	798.801	860.953	681.653	674.024	1439.05		517.046	650.344	487.473	823.836	536.773	623.55	679.226	846.723	1336.9	540.644	633.357	656.858		641.394	863.051	652.46	822.684	587.465	1037.69
T3_positive	7H-Purin-8-ol	Nucleotide and Its metabolites	Nucleotide and Its metabolites	C5H4N4O	137.046	136.038	1.5718	M+H	0.775	0.9493	rp	13230-97-2 | 51953-05-0	229771	HMDB0012182	-	-	4575.39	9898.71	8976.96	10310.4	5712.84	14411.1	17398.5	13653.8	31311.9	6043.97	12286.5	17461.7	10275.9	12158.8	11559.5	12632.6	12351.9	17791.5	17094.7	17809.6	9439.24	28037.9	15440.2	17983	17244.9	27801.7	20377.4	20838.6	31570.7	36361.1	14487.7	10785.6	29535.5
T3_positive	Inosine triphosphate	Nucleotide and Its metabolites	Nucleotide and Its metabolites	C10H15N4O14P3	508.99	507.98	0.7231	M+H	10.4658	0.6267	rp	132-06-9	135398643	HMDB0000189	-	C00081	59561.7	34233.8	60561.5	63620.2	37866.5	45554.4	24877.7	48365	42476.3	56662.5	59747.3	39383.8	52916	57354.4	40667.9	51530.5	90553.7	69831.8	41188.5	61880.7	69606.1	49809.5	54275.3	99023.3	54990.9	39673	66816.2	63268	49243.9	42239.5	36055.6	69614.1	61720.2
T3_positive	Alanine glutamate	Amino acid and Its metabolites	Small Peptide	C8H14N2O5	260.125	218.09	7.7996	M+CH3CN+H	1.575	0.9795	rp	13187-90-1	128841	HMDB0028686	-	-	19050.7	17040.8	16577.2	16751.4	16991.3	18913.4	16810.9	19280.8	16534.2	19865.4	18702.7	21691.9	18175.4	16618.2	16710.8	19523.6	18348.3	19652.6	17006.5	16878.9	16349.5	18178.1	16780.6	17666.9	19030.7	16182	17362.1	21980.6	18826.4	18472.1	17213.1	17638.4	21959.3
T3_positive	Lys-Lys	Amino acid and Its metabolites	Small Peptide	C12H26N4O3	319.172	274.2	3.2248	M-H+2Na	2.46358	0.6782	rp	13184-13-9	128837	HMDB0028956	23900	-	905.718	730.018	1662.73	1557.86	635.167	1793.51	677.985	661.789	1143.46	1082.35	3613.09	1220.11	1018.65	892.672	822.332	1708.76	840.143	932.346	551.725	1479.13	486.04	4556.23	2061.44	4702.67	1514.5	1396.36	1314.68	753.171		1385.46	961.493	468.253	3463.73
T3_positive	Phosphamidon	Alcohol and amines	Amines	C10H19ClNO5P	300.08	299.069	7.8117	M+H	6.54697	0.7109	rp	13171-21-6 | 23783-98-4	3032604	-	72468	C18689	2186.06	2431.27	2235.09	2235.95	2402.15	2412.72	2200.17	2516.94	2119.38	2693.94	1806.19	2474.61	2112.1	2043.51	2001.27	2326.07	2467.64	2606.28	1959.62	1949.87	2254.29	1762.03	1916.64	1594.72	1925.99	2037.13	2241.8	2722.65	2303.37	2056	2098.32	2101.65	2362.78
T3_positive	1-phospho-alpha-D-glucuronic acid	Organic acid and Its derivatives	Organic acid and Its derivatives	C6H11O10P	342.997	274.009	7.1052	M+Na+HCOOH	17.175	0.5303	rp	13168-11-1	439432	HMDB0003976	-	C05385	2151.42	1920.58	1740.54	1830.74	1852.53	2219.5	2099.86	2274.3	2322.61	2687.33	2357.66	3204.85	2545.33	2165.65	2249.48	2407.07	2699.11	2529.82	2589.14	2263.72	2209.43	2585.12	2497.38	2166.4	2584.57	2300.34	2567.4	3126.89	2792.9	2583.34	2371.31	2434.02	3202.43
T3_positive	Inosinic acid	Nucleotide and Its metabolites	Nucleotide and Its metabolites	C10H13N4O8P	313.199	348.047	7.281	M+H-2H2O	6.08409	0.7311	rp	131-99-7 | 30918-54-8 | 25249-22-3	135398640	HMDB0000175	-	C00130	2650.58	2771.03	3731.57	1901.57	1660.91	4727.07	7643.56	1377.49	5434.65	3221.2	3727.5	6776.61	7519.04	1901.51	1574.52	3025.25	3624.3	2679.34	3387.52	3443.16	1557.2	5816.04	2124.55	3752.69	4265.56	2419.76	3819.94	2481.76	2928.46	3576.93	3469.28	3751.57	5835.51
T3_positive	[(2R,3S,4R,5R)-3,4-dihydroxy-5-(6-oxo-3H-purin-9-yl)oxolan-2-yl]methyl dihydrogen phosphate	Others	Others	C10H13N4O8P	331.047	348.047	1.315	M+H-H2O	8.25	0.5817	rp	131-99-7	8582	HMDB0000175	5196	C00130	10629.5	10961.4	9868.11	8849.6	7481.84	7404.67	6468.59	8479.42	6222.26	8858.89	8098.23	34435.1	7684.23	7194.71	8761.5	8710.9	9058.07	7382.33	5213.49	7962.25	7450.6	8025.54	7120.28	7588.24	5943.62	5098.16	6889.15	8787.05	6411	5833.68	6047.82	20452.1	7676.76
T3_positive	L-2-Hydroxyglutaric acid	Organic acid and Its derivatives	Organic acid and Its derivatives	C5H8O5	297.082	148.037	8.504	2M+H	3.34983	0.72	rp	13095-48-2	439939	HMDB0000694	-	C03196	4669.9	3826.09	3238.83	3657.05	4033.07	3778.88	3929.01	3825.25	4220.03	3964.43	3589.62	5074.8	3806.06	3547.89	2630.12	3460.05	3553.43	3702.7	4299.13	4259.1	3514.59	4379.45	3640.67	3554.27	4398.99	3574.59	3426.05	4220.63	3787.32	3073.67	3989.02	3139.26	4790.9
T3_positive	Quinine	Others	Others	C20H24N2O2	325.198	324.184	8.7891	M+H	16.2174	0.8555	rp	130-95-0	3034034	HMDB0014611	-	C06526	17851.8	18770.6	14755.4	19922.3	15598.8	23706.9	16457.1	25370.8	15621	23029.4	14244.7	23061.8	15728.9	12947.4	14594.8	13860.5	13997.1	22422.3	15156.5	14992.8	12034.5	14569.3	12979.6	12810.8	13072.8	12535.5	14626.7	27737.7	25787.9	20506.9	18337.9	15703.2	19992.1
T3_positive	Fulvestrant	Benzene and substituted derivatives	Benzene and substituted derivatives	C32H47F5O3S	589.312	606.317	9.6273	M+H-H2O	0.0697033	0.7738	rp	129453-61-8	104741	-	45325	-	3025.56	3945.99	4183.39	3904.58	3918.47	4408.79	4694.44	4929.37	5015.77	4670.2	4415.06	5085.1	3765.64	3638.32	4023.28	4800.1	4242.12	4697.54	4586.51	3190.79	3352.51	3829.59	3019.12	4921.26	4004.98	3968.61	4858.73	4613.17	3928.84	3592.83	3941.88	4137.79	6364.66
T3_positive	Gidazepam	Alcohol and amines	Amines	C17H15BrN4O2	231.989	386.038	0.5178	M+2K	2.90775	0.6823	rp	129186-29-4	121919	-	-	-	13349.7	8010.14	6934.79	11798.8	5666.19	8265.04	7614.73	14801.9	7843.93	13733.3	6321.43	10053.4	8031.93	9837.16	10592.9	12237.9	7321.46	8075.23	5896.62	11368.6	11138.8	6940.26	10737.7	5646.34	6954.67	12342.6	12018.6	9627.76	11615	10545	9682.73	10031.5	17303.3
T3_positive	N,-N-diacetyl-O-methylhydroxylamine	Alcohol and amines	Polyamines	C5H9NO3	154.042	131.058	2.5488	M+Na	14.4402	0.5596	rp	128459-09-6	538412	-	-	-	72355.7	58650.5	54572.3	65031.6	62660.6	69708.9	64665.1	71845.4	65299.1	74321.8	68603.5	81481.6	65737.4	57145.8	62695.7	70488.6	66760.2	70837.4	63633.7	52368.4	51930.3	64221.6	65609.6	58935.4	69317.6	63621.7	61635.1	81925.8	65284	68506.3	63254.5	62601.4	77404.8
T3_positive	Cinalukast	Benzene and substituted derivatives	Benzene and substituted derivatives	C23H28N2O3S	385.186	412.182	7.1052	M+H-CO	2.58042	0.6895	rp	128312-51-6	6436135	HMDB0014725	-	-	1380.8	2107.13	2422.36	2208.78	2262.37	2372.59	1954.13	2447.01	2024.28	2600.05	2295.66	3896.24	2297.87	1942.41	2393.3	2535.17	2501.86	2914.91	1895.11	2301.68	980.613	2483.23	1818.2	2020.7	2144.51	2076.89	2205.67	2741.45	1373.19	2140.56	1906.94	2361.02	1760.87
T3_positive	2,2',3-Trihydroxydiphenyl ether	Benzene and substituted derivatives	Benzene and substituted derivatives	C12H10O4	303.025	218.058	4.617	M+K+HCOOH	4.1	0.5729	rp	128292-53-5	182886	HMDB0034446	-	C07733				812.604		585.402				2045.67		1036.71				1640.31					485.756		1719.57	1348.21			541.803	606.369		1033.64		705.124	819.394
T3_positive	Nagaba	Amino acid and Its metabolites	Amino acid derivatives	C24H39NO3	390.297	389.293	10.1576	M+H	8.73105	0.8647	rp	128201-89-8	16759310	HMDB0062330	-	-	2775.17	4038.04	6780.17	2675.19	3699.61	17663.7	3299.89	4682.27	5905.4	8279.99	10888.7	5798.79	3937.09	4968.35	10512.7	5825.15	11127.6	5138.95	5091.41	4824.87	3995.56	6380.38	9207.25	11073.3	7959.55	3541.41	3939.6	8522.33	2972.38	2811.58	3887.6	6926.77	6415.8
T3_positive	Dinitrostilbenedisulfonic acid	Organic acid and Its derivatives	Organic acid and Its derivatives	C14H10N2O10S2	430.992	429.978	7.5314	M+H	14.0082	0.6126	rp	128-42-7 | 3709-43-1	5282251	-	-	-	4810.84	4189.8	3991.07	4084.43	4208.7	5373.11	4440.46	4333.5	3927.33	5027.06	4888.05	7115.56	4689.65	3956.05	4341.7	4151.68	3659.38	4343.04	5225.64	4613.24	3680.64	3677.07	4300.06	3922.37	4215.07	3135.57	3639.13	5059	5160.18	3769.92	4247.22	2885.27	5960.56
T3_positive	(1R,2S)-7-methyl-1,2-dihydronaphthalene-1,2-diol	Benzene and substituted derivatives	Benzene and substituted derivatives	C11H12O2	252.997	176.084	7.53	M-H+2K	13.825	0.7878	rp	127926-10-7	656877	-	-	-	44422.4	41084.2	42512	40384	38882	46749.7	42451.8	40109.9	45203.9	44310	42169.9	58324.7	45294.1	35576.2	38667	39667.5	38919	39338.6	47127.3	41236	32700.8	37816.9	39300.4	36389.8	39129.9	32826.5	32888.6	45390.3	46785.4	35595.7	36252.6	34871.7	51942.8
T3_positive	Ancymidol	Benzene and substituted derivatives	Phenolics	C15H16N2O2	257.136	256.121	4.6677	M+H	21.4879	0.7417	rp	12771-68-5	25572	-	-	C18774	10743.1	7723.82	6203.83	9338.49	9333.4	8885.95	12735.1	6666.5	11957.5	9629.31	8990.4	14735.2	12341.9	5074.93	7380.22	6080.97	7957.8	10140.4	10146.4	9081.58	6102.38	9617.58	10768.9	5952.35	6935.99	8194.13	5639.95	10583.7	8812.44	7008.2	9379.98	8663.03	12479.3
T3_positive	Hydroxyurea	Alcohol and amines	Amines	CH4N2O2	121.007	76.0273	0.5021	M-H+2Na	20.7964	0.5288	rp	127-07-1	3657	HMDB0015140	-	C07044	6754.3	6227.74	6071.88	5590.17	6413.65	4345.89	6131.34	7457.45	3200.92	4260.4	5220.01	9438.44	5639.3	4758.57	3991.86	2616.2	6843.27	5971.25	2609.19	5950.95	4118.47	5931.55	5910.51	5676.72	5531.95	4628.31	4770.26	3861.52	4384.6	6411.44	4917.75	5050.08	7614.71
T3_positive	Dolichyl phosphate	Organic acid and Its derivatives	Phosphoric acids	C25H45O4P	903.607	440.305	8.9315	2M+Na	10.1131	0.5516	rp	12698-55-4	24892715	-	-	C00110	8441.63	4394.87	5907.21	12635.3	13368.3	6140.82	7460.41	11362.3	2976.6	11478.5	4750.28	1246.94	11437.7	5522.77	11744.9	2474.67	1071.98	5178.12		5194.17	7112.87	13984.2	742.74	2365.49	531.767	1085.38	1131.43	15454.6	8646.85	7788.24	7731.45	4415.78	6354.23
T3_positive	2-O-(3-Hydroxy-3-methylglutaryl)fasciculol A	Organic acid and Its derivatives	Organic acid and Its derivatives	C36H60O8	603.407	620.429	11.2083	M+H-H2O	22.6533	0.6611	rp	126906-00-1	196810	HMDB0036439	-	-	3841.33	3576.13	3314.38	2088.57	3772.54	4359.09	4111.6	4659.14	3418.78	4654.07	4243.43	5579.94	4365.33	3119.21	4356.63	3633.86	4077.32	3754.86	4658.4	4233.79	3103.76	4257.44	4129.88	3187.83	4306.33	3903.55	3709.72	4293.2	4668.79	3039.69	4114.79	3016.31	5562.81
T3_positive	Asarumin B	Benzene and substituted derivatives	Benzene and substituted derivatives	C13H16O4	374.13	236.105	1.3463	3M+H+K	0.35225	0.7413	rp	126518-76-1	130891	-	-	-	1904.09	798.171	1692.41	1896.55	1662.06	1187.68	637.58	1976.82	1117.21	1738.18	1937.89	1574.4	1670.42	1516.07	1693.86	1962.1	1612.87	1608.55	1015.89	1422.59	1813.46	2208.66	914.441	1519.31	1950.05	971.024	1706.93	1979.14	1521.02	1530.23	1519.76	1759.64	1447.95
T3_positive	2-Acetoxy-3-geranylgeranyl-1,4-dihydroxybenzene	Others	Hydrocarbon derivatives	C28H40O4	441.297	440.293	11.2863	M+H	4.28296	0.7608	rp	126398-82-1	131752921	HMDB0040748	-	-	112619	102223	30096.2	57315.9	35787.2	80723.4	112711	110933	21616.6	48331.7	29101	76135.6	36135.7	70617.1	31370.3	32027.3	33166.1	116576	31704.1	18569.7	22789.7	91336.7	84338.6	64958.6	33404.9	89849.1	59767.1	124379	57804.7	34335.6	29359.2	27940.8	134384
T3_positive	Oxethazaine	Benzene and substituted derivatives	Benzene and substituted derivatives	C28H41N3O3	432.294	467.315	10.4168	M+H-2H2O	10.78	0.6942	rp	126-27-2	4621	-	44658	-	708.632	2659.28		771.737		26995.2		5676.16		6456.59	16109.9			486.503	19080.3	4096.59	2488.66	2931.93	3194.03	2433.3	751.862	8192.18	5025.27	8053.09		1860.76	1150.58					3060.82	3592.88
T3_positive	Griseofulvin	Heterocyclic compounds	Heterocyclic compounds	C17H17ClO6	317.056	352.071	1.2644	M+H-2H2O	2.73312	0.6734	rp	126-07-8	441140	HMDB0014544	-	C06686	2330.62	2340.96	1373.21	612.687	2441.61	2755.82	1270.96	2035.9	651.732	1934.95	1576.06	1918.7	2551.78	988.166	3315.41	2017.06	591.462	1708.4	2196.96	1309.21	1201.49	2183.76	2782.44	1394.66	2515.72	2224.29	1323.7	1947.17	3343.78	1781.45	3358.82	1307.55	4324.56
T3_positive	Testosterone phenylpropionate	Hormones and hormone related compounds	Hormones and hormone related compounds	C28H36O3	421.276	420.266	7.7959	M+H	1.32011	0.7181	rp	1255-49-8	14743	-	-	-	4262.49	3241.17	4304.27	3536.28	3839.34	4225.76	3877.83	4486.53	3925.4	4692.99	4683.24	4847.01	3774.84	3664.73	3891.7	5583.8	656.375	5299.19	3015.31	4368.61	4268.12	3073.51	4328.1	3931.09	4459.74	4004.15	4624.28	5942.15	4096.58	5037.67	4302.17	4058.16	5274.73
T3_positive	3-(3-Aminophenyl)-4-(1-methylindol-3-yl)pyrrole-2,5-dione	Others	Medicine	C19H15N3O2	302.083	317.116	3.1319	M+H-CH4	3.933	0.6607	rp	125314-13-8	5327711	-	-	-	4082.63	3174.92	3909.57	3504.88	3256.66	3583.72	3576.9	3574.86	3433.67	4180.9	3862.9	5245.76	3190	3203.08	3604.19	3686.44	4072.82	4152.33	3381.52	3036.01	3273.36	4461.3	3849.85	3249.49	3832.89	3374.03	3141.64	4761.72	3781.92	3873.3	3550.64	3885.03	4627.47
T3_positive	3beta,5alpha,6beta-Trihydroxycholestane	Alcohol and amines	Alcohols	C27H48O3	421.352	420.36	10.958	M+H	36.5072	0.5806	rp	1253-84-5	91498	HMDB0003990	-	C05425	62874.8	52728	54291.3	56622.5	55860.8	60292.8	58123.4	64864	59720.6	60459	55791.4	82679.5	60175.5	48742.7	52341.1	53550.7	58945.2	60204.6	62490.6	56611.7	54585.2	50079.8	54200.1	62806.3	54951.4	49762.6	52710.5	65630.8	61123.9	52881.2	49090.2	45900.7	67566.3
T3_positive	Thiocholesterol	Hormones and hormone related compounds	Hormones and hormone related compounds	C27H46S	444.361	402.332	8.4361	M+CH3CN+H	1.45516	0.5367	rp	1249-81-6	65075	-	85177	-	5518.73	4957.81	4835.74	4550.06	4882.07	5137.97	5244.28	5104.82	3695.23	4708.78	5082.4	6244.37	4858.64	4751.27	3679.79	4949.42	4056.81	4627.24	4724.21	4622.03	4283.13	4949.33	4756.52	4212.19	5140.47	4989.8	4630.35	5339.08	5798.58	4977.16	4302.81	4068.1	6589.7
T3_positive	N-hexanoylsphingosine	SL	SPH	C24H47NO3	398.362	397.356	11.3955	M+H	2.04674	0.8383	rp	124753-97-5	5702613	-	63012	-	7685.23	6275.67	6436.95	6598.66	5860.68	7932.67	7502.21	8178.29	7778.57	7081.59	7073.83	12077.3	7318.1	6115.05	5610.36	7034.72	9205.97	6788.38	6029.04	6360.28	5948.8	6806.89	6262.04	6103.39	6065.74	6878.48	7086.65	8048.53	9481.64	7808.93	6608.35	6304.8	8968.11
T3_positive	Cannabidiol dimethyl ether	Benzene and substituted derivatives	Benzene and substituted derivatives	C23H34O2	702.536	342.256	10.8013	2M+NH4	10.7974	0.6421	rp	1242-67-7	3081957	-	44843	-	46736.9	46921.5	38279.6	44543.5	38758.7	43575.7	41301.9	52418.2	46365.5	45695.8	106620	62263	48708.2	38028.8	41583.3	43963.4	68609.1	58143.9	44279.3	59002	75971.3	104804	57957.9	121801	43702.9	44960.6	44656.8	60222.9	49731.3	42292.2	42906.2	37967.3	55588.4
T3_positive	Octadecylamine	Alcohol and amines	Amines	C18H39N	308.28	269.308	9.2958	M+K	24.5008	0.6019	rp	124-30-1	15793	HMDB0029586	-	-	5866.46	4527.61	3214.74	3593.58	4447.97	1593.21	4388.32	3798.46	3997.38	2432.11	3282.05	5979.64	4011.72	4138.34	1769.79	4087.75	3919.32	3771.3	4761.27	3975.73	2878.62	4036.77	3628.69	1134.1	3983.52	2624.05	3598.09	1884.93	4478.91	3410.89	3325.73	3256.44	4786.09
T3_positive	Spermidine	Alkaloids	Phenolamine	C7H19N3	329.281	145.158	8.1843	2M+K	1.53879	0.6968	rp	124-20-9	1102	HMDB0001257	254	C00315	3198.03	4788.41	3835.58	3679.86	2432.45	6649.73	1710.07	4314.29	2164.28	4618.02	5947.01	4575.84	3635.52	3299.19	3183.53	4300.45	2116.59	3776.9	3088.94	2992.7	4247.04	3715.85	4288.99	4519.98	1458.01	2747.34	4474.03	4880.72	6696.15	4772.55	4031.14	2424.45	4134.69
T3_positive	Bolegrevilol	Alcohol and amines	Alcohols	C28H40O4	441.297	440.293	0.3402	M+H	5.56504	0.75	rp	123941-64-0	14376403	HMDB0040764	-	-	7201.93	8136.38	6858.88	5456	5571.22	5833.97	3155.39	8198.5	6308.06	7551.54	4255.58	4538.45	6886.64	5699.62	4814.19	2835.39	5088.9	3945.61	3458.82	5630.33	3135.06	3765.52	3412.82	3619.68	3563.34	4931.28	4571.37	5462.49	5832.59	6285.03	3044.21	5310.87	6500.41
T3_positive	16alpha-Hydroxydehydroepiandrosterone	Hormones and hormone related compounds	Hormones and hormone related compounds	C19H28O3	287.198	304.204	9.1375	M+H-H2O	6.85	0.8588	rp	1232-73-1	102030	HMDB0000352	5341	C05139	9188.76	7587.09	8008.54	7281.17	7843.69	8795.29	8454.7	9286.37	8704.85	7928.42	9847.83	10447.3	8948.05	6340.55	8163.01	7273.09	7675.11	7716.63	8758.42	8066.62	7368.21	7521.98	7209.01	7401.61	7143.22	7022.19	7008.52	9228.59	9188.72	8239.37	7017.89	7222.15	7727.13
T3_positive	Glyceryl monostearate	GL	MG	C21H42O4	341.306	358.308	8.9315	M+H-H2O	0.775	0.981	rp	123-94-4 | 31566-31-1 | 22610-63-5 | 83138-62-9 | 85666-92-8 | 342394-34-7	24699	-	-	-	1.00362e+06	705752	800087	1.38997e+06	1.43138e+06	818436	933900	1.22543e+06	596901	1.23884e+06	874135	507987	1.04495e+06	782684	1.0604e+06	599123	352363	1.03503e+06	303910	670050	846763	1.24682e+06	348716	516330	359416	345106	487569	1.43588e+06	908381	1.02237e+06	836592	593785	836116
T3_positive	Sphingosine	SL	SM	C18H37NO2	300.29	299.282	7.3769	M+H	3.23836	0.9409	rp	123-78-4	5280335	HMDB0000252	-	C00319	10381	8673.02	7039.9	9143.97	8529.09	9008.88	12682.5	8580.32	14916	8459.02	10080.2	13150.1	10892.6	7605.64	14514.9	6295.03	7154.22	8709.12	10536.2	9335.35	8113.92	11496	10264.9	8303.11	8581.9	8267.55	7276.27	11636.7	12425.8	8159.06	18553.5	9197.29	31539.5
T3_positive	Fenitrothion	Benzene and substituted derivatives	Benzene and substituted derivatives	C9H12NO5PS	391.893	277.017	0.5021	M-2H+3K	4.78305	0.6765	rp	122-14-5	31200	HMDB0041893	-	C14442	12838.8	12283.9	6100.84	11964.3	12208.6	7535.29	5654.48	6939.71	5680.78	7707.48	6155.36	7729.84	12003.4	3978.75	8999.72	5327.15	5622.79	5334.31	5188.21	5447.24	4353.84	4771.75	4747.17	6589.22	8821.9	7472.86	8488.84	4831.43	6570.47	3854.2	8113.4	4106.83	5915.34
T3_positive	4'-Methylacetophenone	Aldehyde,Ketones,Esters	Ketones	C9H10O	203.073	134.073	0.6442	M+Na+HCOOH	6.27466	0.7121	rp	122-00-9	8500	HMDB0032608	-	-	8406.88	10713.4	5398	8223.95	8737.54	10392.4	8687.86	10219.4	7253.07	9204.03	8863.08	14526.2	13137.1	11850.6	6140.22	7928.78	7232.74	6359.47	4655.6	7360.06	5950.92	10555.7	9800.46	3546.53	7814.62	9335.65	6597.45	8130.91	10325.1	4632.57	4800.04	6141.05	10580.6
T3_positive	(3-Chloro-quinoxalin-2-yl)-(toluene-4-sulfonyl)-acetonitrile	Heterocyclic compounds	Heterocyclic compounds	C17H12ClN3O2S	395.997	357.034	1.3934	M+K	2.81225	0.6844	rp	121512-59-2	3350098	-	-	-	2596.63	1489.64	1821.08	1567.15	1832.71	2445.28	2185.42	2106.36	2104.88	2484.07	1563.23	2134.49	2614.32	1529.54	2257.07	2095.71	1065.2	1292.74	1716.2	983.971	1604.23	2086.23	2345.48	1812.81	1947.71	1573.76	1646.79	2867.2	2961.62	1932.31	2597.8	2029.48	1934.29
T3_positive	Pov-pc	GP	PC	C29H56NO9P	594.375	593.369	9.5642	M+H	3.8196	0.9013	rp	121324-31-0	23557187	-	45370	-	647.576	622.697	731.927		821.961	1037.29	1038.01	921.141	581.031	604.349	726.407	1616.42	1357.97	19514.6	1465.61		929.036				14114.3	774.332	601.823	720.67			602.953	8774.41	848.839	795.295		502.426	2344.15
T3_positive	Propyl gallate	Benzene and substituted derivatives	Benzene and substituted derivatives	C10H12O5	185.08	212.069	10.4248	M+H-CO	1.184	0.7213	rp	121-79-9	4947	HMDB0033835	-	C11155	5747.91	5048.71	5328.77	4957.02	9946.02	5305.03	4793.82	6260.12	4144.35	5158.04	4322.52	6795.6	6070.31	3855.82	3890.92	4628.67	4538.06	5044.05	4818.92	4746.17	3784.1	4469.19	4072.92	3829.42	4453.37	4051.03	15762.5	6446.14	4555.65	4099.32	4015.08	4228.2	5806.92
T3_positive	N,N-Dimethylaniline	Benzene and substituted derivatives	Benzene and substituted derivatives	C8H11N	122.097	121.089	0.3402	M+H	0.251219	0.8972	rp	121-69-7	949	HMDB0001020	5949	C02846	15282.4	12107.6	13007.3	12484.3	11990	21440.4	12651.8	18548.4	13676.5	15782	8269.1	18813.4	18848	10750.2	12279.8	12056.4	16826.9	12926.8	7839.98	16576.9	3858.75	13595	11728.1	10393	4895.94	5036.39	13544.3	14581.6	15967.2	11931.1	11996.4	15134.6	15761.7
T3_positive	Benzethonium chloride	Others	Medicine	C27H42ClNO2	448.291	447.29	10.4248	M+H	14.002	0.557	rp	121-54-0 | 5929-09-9 | 1313-08-2	8478	-	43587	-	50775.9	45551.3	48809.4	52245.4	48757.2	64958.6	61782.1	69745.5	72968.5	75744.1	79889.8	113605	95770.2	79391.8	86099.1	94217.7	98003.3	105453	97442.1	104764	98086.6	100626	103724	98686	114842	101778	113615	140276	144066	124437	125069	121173	170791
T3_positive	12'-Apo-b-carotene-3,12'-diol	Alcohol and amines	Alcohols	C25H36O2	351.263	368.272	9.0899	M+H-H2O	8.98307	0.5704	rp	120021-87-6	131751907	HMDB0036054	-	-	10437.2	7004.96	5352.36	8965.51	7963.65	13059.9	14596.2	12507.9	10038.3	15312.5	10044.2	11655.7	13579.3	7773.1	5468.59	6380.31	3187.99	4759.29	4112.04	6093.09	6483.91	4558.21	7043.97	8446.04	8163.2	3342.33	3840.05	9593.57	8316.04	9080.71	1022.34	3951.23	7491.98
T3_positive	Vitamin K	CoEnzyme and vitamins	CoEnzyme and vitamins	C31H46O2	468.389	450.35	9.9796	M+NH4	14.9061	0.6898	rp	12001-79-5 | 81818-54-4 | 10485-69-5 | 27696-10-2	5280483	HMDB0015157	-	C02059	9273.8	7196.59	7970.47	10006.4	13169.8	12225	6914.47	10998.1	21752	16212.9	11173.7	9711.75	13919.9	7983.29	9868.38	9089.34	19462.6	15645.9	18871.4	21290.2	16747.9	14577.5	15485.5	11606.2	16086.6	13097.1	12658.7	26450.9	16830.1	11794.4	13665.1	11687	22987.1
T3_positive	Purine	Nucleotide and Its metabolites	Nucleotide and Its metabolites	C5H4N4	165.014	120.044	1.2684	M-H+2Na	2.5	0.7727	rp	120-73-0	1044	HMDB0001366	6193	C15587	46986.6	39973.4	35659.8	50214.8	46396.1	47696.8	45344	41768.1	40597.4	38193.3	50982.2	57405	45057.8	37930.8	60692.8	51542.3	54027.6	53884.4	40744.2	41496.7	47149.2	58161.2	36297.8	33294.7	49817.1	33463.5	41712.4	48226.8	47433.9	37429.3	39365.3	46557.6	48278.2
T3_positive	Lauroyl diethanolamide	FA	Others	C16H33NO3	288.253	287.246	7.9117	M+H	2.44392	0.9252	rp	120-40-1	8430	HMDB0032358	-	-	5394.82	4772.67	4876.69	5153.07	5049.3	5557.08	5326.83	5125.23	7082.11	5258.35	5079.68	7943.55	5709.64	4363.61	5601.33	4827	4745.54	5241.17	6228.68	4908.41	4323.38	5434.79	17213.4	4610.13	4872.97	4702.81	4722.02	5938.87	6796.92	4483.59	5288.16	4049.34	21183.1
T3_positive	N-Arachidonoyl Taurine	FA	FFA	C22H37NO4S	429.281	411.244	7.7311	M+NH4	11.8783	0.6864	rp	119959-65-8	42607331	-	44906	-	8933.39	6852.92	6534.19	6617.91	6670.48	8839.06	7795.16	9114.95	8760.01	8268.28	7214.32	11793.3	8682.31	5834.81	6859.04	6962.79	6547.7	8458.51	8945.62	8771.62	8159.37	7821.96	7935.7	7984.33	7537.23	5724.95	6018.09	9383.85	11435.2	8283.78	7553.26	5804.34	12535.8
T3_positive	Arachidonoyl p-Nitroaniline	Benzene and substituted derivatives	Benzene and substituted derivatives	C26H36N2O3	425.286	424.273	11.3798	M+H	16.4464	0.7995	rp	119520-58-0	35020716	-	-	-	6098.61	6033.26	5760.9	4888.49	7355.04	6907.77	5797.87	6190.93	7221.87	6184.43	4738.16	7848.45	4764.64	5200.82	5866.7	4829.06	5478.97	5311.85	6128.37	5622.44	7273.42	5316.74	5724.35	6283.67	6651.12	4764.97	4499.11	6108.61	8251.41	5630.21	5547.15	5180.71	6763.56
T3_positive	Arcyriaflavin a	Heterocyclic compounds	Heterocyclic compounds	C20H11N3O2	309.061	325.085	4.5882	M+H-NH3	0.31675	0.7421	rp	118458-54-1	5327723	-	-	-	4893.77	4495.94	4122.68	3961.57	4089.48	4509.79	4281.51	4376.32	4144.24	3966.37	4400.38	5824.61	4211.1	3699.74	4203.93	3673.32	3931.66	4383.92	3389.06	3282.6	4052.02	4099.89	4040.04	4046.44	3855.73	3555.96	3549.48	4790.03	4371.39	3265.9	3849.47	4005.06	4870.52
T3_positive	Nodularin	Heterocyclic compounds	Heterocyclic compounds	C41H60N8O10	825.46	824.443	10.5331	M+H	4.09901	0.9283	rp	118399-22-7	14217092	-	45052	-	8351.52	1026.88	2244.8	2199.68	9766.38	7506.19	7198.77	10511.7	6545.31	14221.9	4920.78	10833.5	10443.9	9071.34	8149.35	6515.48	6844.25	2171.94	6733.2	6658.99	7839.29	6317.38	8278.85	6670.28	7425.25	5549.82	10359.3	5723.79	7165.68	6858.69	9320.2	8664.64	14022.9
T3_positive	Guanosine	Nucleotide and Its metabolites	Nucleotide and Its metabolites	C10H13N5O5	284.1	283.092	1.6126	M+H	1.26564	0.9399	rp	118-00-3 | 26578-09-6 | 197227-95-5 | 103654-69-9 | 103654-70-2 | 146849-94-7 | 197227-93-3 | 202933-46-8 | 244769-87-7 | 247226-75-1 | 250586-91-5 | 250586-97-1 | 30747-23-0	135398635	HMDB0000133	-	C00387	1447.67		1890.44	1468.31	1133.22	1036.32	1645.91	1545.17	4574.11	1207.51	2328.93	1293.21	733.011	1013.26	1364.11	923.667	2116.07	3066.94	3637.41	2536.9	3390.06	5173.05	1735.13	1946.39	2771.83	6744.61	3969.5	5686.23	6647.53	10217.4	1803.62	629.035	9930.47
T3_positive	Enantio-PAF C-16	GP	PC	C26H54NO7P	166.118	523.364	10.1419	M+3H-C2H4	0.400677	0.7401	rp	117985-57-6	2499	-	43413	-	1814.52	1289.68	1855.62	1605.96	1086.84	2521.76			1696.39	1645.75	2504.02	2211.16	1174.38	461.841	1579.21	3438.12	2034.99	2177.04	921.18	2754.34	1110.04	3532.98	2084.43	3842.28	1955.37	1747.52	1848.36	3074.44	686.125	726.606	1939.36	1030.49	7420.13
T3_positive	Rabeprazole sodium	Heterocyclic compounds	Heterocyclic compounds	C18H20N3NaO3S	368.111	381.112	4.5882	M+H-CH2	6.7375	0.607	rp	117976-90-6 | 171440-19-0	14720269	HMDB0005026	-	C07865	3277.62	3159.44	3165.86	3159.74	3070.42	3037.61	2522.7	3440.78	3388.2	3702.71	3662.21	4011.48	2731.56	3173.32	3479.8	3723.67	4017.12	3880.48	3159.56	2833.51	3449.81	3582.01	2799.12	3466.26	3662.62	3356.61	2405.88	4647.8	3854.77	3169.32	3538.5	3575.3	5379.01
T3_positive	1-[5-Ethyl-2-hydroxy-4-[[6-methyl-6-(1H-tetrazol-5-YL)heptyl]oxy]phenyl]ethanone	Aldehyde,Ketones,Esters	Ketones	C19H28N4O3	378.25	360.216	9.7429	M+NH4	2.95724	0.7147	rp	117690-79-6	122023	-	63069	-	1395.32	1307.83	1120.73	1014.02	899.704	1779.27	1058.68	917.103	587.047	1670.3	1954.56	1992.64	1062.78	1885.86	577.836	1255.19	1784.66	1099.58	1867.02	749.483	1699.62	1896.97	1881.78	1164.75	1017.85	911.377	1240.5	621.382	851.092	1521.97	1729.91	1311.67	1460.07
T3_positive	Deoxyuridine triphosphate	Nucleotide and Its metabolites	Nucleotide and Its metabolites	C9H15N2O14P3	490.963	467.974	0.7537	M+Na	1.36638	0.7055	rp	1173-82-6	65070	HMDB0001191	6069	C00460	132557	107660	6208.6	136741	33086.4	8550.8	7264.01	131645	94116.8	128303	126763	136101	37433.5	129037	102824	130526	155711	89364.5	114401	132956	127547	117529	110374	113426	121770	102138	134027	114587	104242	108479	38142	75247.2	116528
T3_positive	PAz-PC	GP	PC	C33H64NO10P	666.432	665.427	9.8532	M+H	2.44483	0.8113	rp	117205-52-4	46907870	-	63020	-	1021.98	764.722		612.398	644.559	1137.08	928.087	1022.77	881.072	750.207	1146.5	1193.56	1856.35	10162	825.581	871.28	1063.87	1643.7	545.893	734.122	10479.6	1211.05	1784.64	2513.17	973.914	588.377	901.718	8410.32	1054.97	790.353	981.713	797.411	2031.28
T3_positive	Bis(2-ethylhexyl) phthalate	Aldehyde,Ketones,Esters	Esters	C24H38O4	437.286	390.277	11.224	M+HCOO+2H	6.55622	0.6604	rp	117-81-7 | 15495-94-0 | 8033-53-2 | 50885-87-5 | 82208-43-3	8343	-	263643	C03690	5460.7	8699.79	5105.35	5071.44	6560.4	6074.48	6114.24	6252.1	6971.36	6363.62	5685.51	7785.64	6028.87	4804.64	6290.75	5813.73	5693.12	6203.19	5233.61	5397.34	4349.54	5322.9	9014.26	5002.14	6200.91	4990.49	5047.65	6687.55	7456.29	6460.94	5602.49	5844.42	12799.1
T3_positive	N-(2-iodophenyl)methanesulfonamide	Benzene and substituted derivatives	Benzene and substituted derivatives	C7H8INO2S	594.89	296.932	6.1002	2M+H	2.618	0.6887	rp	116547-92-3	780001	-	-	-	1941.61	1600.73	1778.35	2175.91	1810.02	2139.18	1099.73	2068.04	566.2	1163.56	1824.77	1880.44	1932.22	1255.28	1400.33	1553.81	1842.38	1958.96	2693.28	1913.35	884.977	1608.06	1716.61	3419.03	1599.12	1401.81	1674.44	747.896	972.931	1132.4	1145.91	1216.14	1146.67
T3_positive	2-(3,4-dichlorophenyl)-N-methyl-N-[(1S)-1-phenyl-2-(1-pyrrolidinyl)ethyl]acetamide	Benzene and substituted derivatives	Benzene and substituted derivatives	C21H24Cl2N2O	429.088	390.127	10.8005	M+K	1.07775	0.7238	rp	116508-24-8	3082718	-	-	-	843.464	1044.83	869.751	1099.5	982.162	1377.05	711.941	1136.54	1194.91	1286.39	606.4	1005.81	715.764	561.766	735.651	582.732		963.951	1112.32	758.116	567.78	718.915		504.21	701.478	764.023		725.226	637.424	723.925	724.241	657.456
T3_positive	Gemcitabine monophosphate	Organic acid and Its derivatives	Organic acid and Its derivatives	C9H12F2N3O7P	328.013	343.038	2.5488	M+H-CH4	0.23325	0.7442	rp	116371-67-6	503015	-	-	-	4726.09	11999.2	5308.36	7188.87	5342.16	6688.06	5230.56	5187.06	2006.22	15624.2	5873.06	7561.38	4264.33	5077.1	5057.61	4922.33	5428.62	5225.14	4205.12	7608.51	3517.88	4511.63	5005.59	4932.97	4452.72	4283.41	5062.55	5476.89	6109.58	4265.75	4114.95	4438.25	6573.12
T3_positive	Piperolactam D	Alkaloids	Alkaloids	C17H13NO4	629.138	295.084	9.7744	2M+K	1.07283	0.7063	rp	116084-93-6	14039008	HMDB0038583	-	-	4344.56	2433.67	3417.78	3450.55	3819.39	4647.8	3835.49	4628.02	4587.93	3743.93	4119.77	5582.44	4779.03	2843.28	4082.22	3869.03	4567.29	3762.75	4179.16	3199.96	3548.95	2275.26	4252.75	3035.3	3843.78	3543.79	4455.18	4318.21	4900.92	3825.34	2714.64	1728.22	5106.9
T3_positive	Edrophonium	Benzene and substituted derivatives	Benzene and substituted derivatives	C10H16NO+	189.112	166.123	10.4748	M+Na	0.473	0.7383	rp	116-38-1	3202	HMDB0015145	-	C06976	6356.12	12478.6	4040.05	6331.54	8142.29	5486.69	12575	12644.5	12851.6	10402.9	5635.33	19005.4	8401.54	5732.89	9072.69	6175.09	4067.6	4870.02	8245.56	5375.59	3795.38	9364.59	5747.73	5551.31	8285.04	7398.85	5272.43	9116.5	16392.3	7611.44	5919.28	1644.81	17772.6
T3_positive	Soyasapogenol B 24-O-b-D-glucoside	Terpenoids	Triterpene	C36H60O8	620.435	620.429	9.3603	M+	13.1884	0.5538	rp	115334-08-2	14021514	HMDB0039520	-	-	891.113	1690.95		901.216	731.933	827.446	709.716	3076.16	793.904	1770.71	940.283	734.799	1127.36		1242.3	1011.55	2097.6	1525.99		996.618	961.997	519.798	4309.78	1064.26	893.453	672.802	530.986	1271.64		1331.9	696.09	474.968	738.879
T3_positive	Dofetilide	Heterocyclic compounds	Heterocyclic compounds	C19H27N3O5S2	464.122	441.139	4.5882	M+Na	5.01545	0.6391	rp	115256-11-6	71329	HMDB0014349	-	C07751	2341.99	1731.31	2195.54	1928	1621.37	2012.85	1658.2	2084.22	2034.92	2234.01	2064.24	2452.14	1972.81	1402.37	1830.31	2311.43	1918.35	2364.39	1768.76	1469.55	1519.01	1801.59	1859.61	1780.74	2009.69	1482.34	1863.02	2716.39	1887.81	1779.12	1921.54	1804.13	2331.63
T3_positive	Arg-Ser-Arg	Amino acid and Its metabolites	Small Peptide	C15H31N9O5	418.254	417.245	9.2483	M+H	5.23599	0.6348	rp	115035-42-2	10158928	-	-	-	2590.91	2924.76	1839.47	2518.84	2486.52	3004.72	2339.8	3382.59	2931.64	3777.16	2915.59	3372.31	3410.3	2471.57	1690.9	2777.33	2881.41	2180.76	3154.4	2738.93	2197.33	2935.83	2588.31	2652.06	2762.16	2330.83	1599.17	4707.49	3344.43	3552.22	3134.91	2196.02	2048.2
T3_positive	(12-Methyl-4-methylidene-14,19-dioxa-17-azaheptacyclo[10.7.2.22,5.02,7.08,18.08,21.013,17]tricosan-3-yl) acetate	Terpenoids	Ditepenoids	C24H33NO4	386.236	399.241	7.8117	M+H-CH2	7.39675	0.5954	rp	114531-28-1	500088	-	-	-	11038	7503.88	16675.1	8448.55	9522.94	11682.2	9232.44	10751	10716.4	11191.5	10148	12246.2	11753	9025.83	8020.53	9696.11	10061	10420	8251.4	9399.7	8419.33	10490.4	10838.2	11867.6	9854.9	7986.4	9093.41	11548.6	10180.1	8494.91	8422.05	9403.93	14921.1
T3_positive	4-Oxosebacic acid	Organic acid and Its derivatives	Organic acid and Its derivatives	C10H16O5	239.09	216.1	4.3505	M+Na	0.56575	0.9861	rp	114212-45-2	1755	-	-	-	163275	142303	338204	152690	144834	155996	153508	127535	160569	201036	141143	218984	154903	497003	136676	368305	538224	166919	156774	170807	123056	176978	132974	127625	135075	131112	135370	166886	180765	139777	126336	123300	198681
T3_positive	1-(6-((3-Methoxyestra-1,3,5(10)-trien-17-yl)amino)hexyl)-1H-pyrrole-2,5-dione	Aldehyde,Ketones,Esters	Ketones	C29H40N2O3	487.295	464.304	10.4748	M+Na	7.70905	0.6553	rp	112648-68-7	104794	-	63070	-	34575.9	71696.9	20004.2	31550.7	45877.4	28190.6	67882.7	72209.9	77681.2	56602.5	30479.2	117565	44750.4	31689.8	51032.9	36005.6	21842.8	27928.9	47767.8	32733.5	19481	53774.7	29616.2	30606.4	46171.1	39919.3	28178.6	51693.1	97441.6	45150.4	32248.3	8778.18	108537
T3_positive	3-(2-Thienyl)acrylic acid	Organic acid and Its derivatives	Organic acid and Its derivatives	C7H6O2S	326.046	154.009	0.8623	2M+NH4	14.3476	0.6492	rp	1124-65-8 | 15690-25-2	735981	-	2192	-	1707.71	2445.6		681.85	2127.38	2960.96	3166.94	2389.83	2963.11	1860.67	1066.32	4024.53	2854.19	657.182	2212.38	690.065		1329.9	2046.6			1756.39	1102.99	1305.04	1556.49	2675.34	823.012	3352.16	3921.81	2167.48	2531.12		3726.64
T3_positive	Joro spider toxin	Heterocyclic compounds	Heterocyclic compounds	C27H47N7O6	405.223	565.359	7.7975	2M+2Na+K	1.3839	0.7166	rp	112163-33-4	119582	-	-	C13931	1547.03	1527.51	2107.06	502.348	1804.23	1970.79	1918.28	2125.64	1169.79	1899.68	2542.87	3225.68	1464.41	1765.12	1607.53	1791.24	2023.06	1885.62	2173.86	744.374	2067.33	1994.45	1215.23	1887.98	2267.75	1713.58	1658.62	1246.39	1175.47	1575.65	1993.87	1877.92	1942.48
T3_positive	Erucic acid	FA	FFA	C22H42O2	361.305	338.318	8.2003	M+Na	5.53089	0.6635	rp	112-86-7	5281116	HMDB0002068	6470	C08316	875422	720551	745787	735527	706583	826683	726996	864019	753023	845533	777699	980287	813405	655309	715400	748195	741101	835824	692215	593661	668496	729807	763336	709331	792040	720364	728726	912600	815882	768221	734914	704097	905689
T3_positive	Oleic acid	FA	FFA	C18H34O2	265.253	282.256	11.2083	M+H-H2O	0.3	0.9647	rp	112-80-1	445639	HMDB0000207	190	C00712	10139	7644.13	6105.19	3479.22	8347.35	18597.1	2027.42	4019.21	18263.8	10950.2	11703.6	19578.1	6083.14	2346.78	6606.23	17014	7905.4	10879.6	4517.25	19952.1	6672.8	16596.9	8130.39	26235.5	6396.75	5680.99	5977.59	14197.8	4069.32	5447.86	7017.87	3482.24	22765.7
T3_positive	Tetradecanol	Alcohol and amines	Alcohols	C14H30O	256.263	214.23	6.5849	M+CH3CN+H	2.30055	0.6159	rp	112-72-1	8209	HMDB0011638	-	-	1215.78	1671.17	1779.23	1895.62	6428.85	1465.72	3582.31	4044.03	9596.19	1974.5	1176.15	4235.51	1162.57	1335.01	2106.95	1375.13	1575.42	1632.92	5925.13	1562.26	2023.27	3656.18	1380.04	1450.54	1337.24	1586.99	1937.74	10694.5	5204.52	1867.17	5096.36	1272.71	7795.08
T3_positive	Undecylenic acid	FA	FFA	C11H20O2	207.133	184.146	5.3925	M+Na	5.825	0.6237	rp	112-38-9	5634	HMDB0033724	-	C13910	2709.18	2612.71	2238.67	2678.7	2405.39	2963.59	2507.28	3050.82	2911.21	2967.45	2830.81	3424.32	2897.93	2138.02	2633.8	2690.12	3075.32	2577.67	2692.58	2427.46	2415.91	2453.71	2541.24	2507.66	2743.7	2292.74	2511.59	2974.89	2987.65	2710.74	2430.2	2370.26	2772.47
T3_positive	Triethylene glycol monomethyl ether	Alcohol and amines	Alcohols	C7H16O4	187.094	164.105	10.4555	M+Na	7.14775	0.5998	rp	112-35-6	8178	HMDB0062666	-	-	10440.2	9718.76	7774.68	10210.1	8680.47	9863.57	9905.19	9508.25	16919.4	9728.05	8518.74	12323	8389.78	32290.1	9175.42	8777.33	7451.09	9469.91	8900.72	14529.6	6803.77	8200.89	8554.68	6609.58	9013.31	7131.62	8942.53	8323.48	40443.2	8164.86	15492.5	5578.24	10487
T3_positive	2-Undecanone	Aldehyde,Ketones,Esters	Ketones	C11H22O	363.32	170.167	9.8532	2M+Na	6.0868	0.6983	rp	112-12-9	8163	HMDB0033713	-	C01875	192296	175928	168874	156100	153166	186504	151255	178026	138787	164260	152520	187039	173383	132344	143419	157327	153379	181146	145798	144576	137205	159423	137732	141520	161952	140074	143959	196219	183710	151476	141187	142629	207081
T3_positive	20-Hydroxy-leukotriene E4	FA	Oxidized lipids	C23H37NO6S	497.268	455.234	8.2003	M+CH3CN+H	6.63142	0.5869	rp	111844-33-8	5280606	HMDB0012639	-	C03577	8735.11	5896.52	6978.77	7249.97	5960.82	6864.37	7444.85	8971.36	7293.06	7043.75	8227.8	10164.1	8021.1	6373.1	7145.73	7073.74	7135.45	8182.99	6513.15	6035.68	6975.78	6858.25	7341.95	6552.93	7405.98	5613.61	6756.03	8863.11	7904.35	7333.19	6694.37	6434.68	6425.12
T3_positive	(2alpha,3alpha,5alpha,22R,23R)-2,3,22,23-Tetrahydroxy-25-methylergost-24(28)en-6-one	Aldehyde,Ketones,Esters	Ketones	C29H48O5	494.368	476.35	10.848	M+H+NH3	33.9568	0.5915	rp	111618-87-2	13991214	HMDB0039443	-	-	7096.49	5723.83	6106.86	5835.77	5905.11	6801.96	5766.12	6742.01	7073.22	6374.55	6834.1	7864.49	6870.43	5094.68	5745.15	5722.83	6535.27	6272.19	6768.6	5859.74	5281.31	5750.82	5041.29	5543.08	6297.1	4148.5	5754.44	6790.2	7198.94	5648.4	5317.83	5370.62	7049.34
T3_positive	L-Cysteinesulfinic acid	Amino acid and Its metabolites	Amino acid derivatives	C3H7NO4S	344.985	153.01	0.7076	2M+K	5.35	0.8052	rp	1115-65-7	1549098	HMDB0000996	-	C00606	72476.6	43772.7	75451.7	77827.9	46399.9	53697.3	35201	60131.1	56299.2	77393	73960.4	49939.5	60823.2	72781.7	55607.4	64441.7	120615	86050.4	50974.3	81944.1	87533.1	62932.5	68286.9	124757	64659.3	48750.6	83957.7	80408.8	64162.3	50590.2	47305.9	91081.4	79308.9
T3_positive	Pebulate	Others	Others	C10H21NOS	248.11	203.134	5.3925	M-H+2Na	7.29345	0.6687	rp	1114-71-2	14215	-	-	C18755	4253.39	3686.08	3443.71	4140.42	3983.42	4140.1	3698.5	4786.72	3744.14	4639.26	4419.01	4824.49	3866.91	3554.06	3602.87	3999.45	4248.79	4091.88	3868.83	3568.32	3701.16	3575.43	3890.57	3733.43	4303.04	3368.4	3813.05	4499.9	3708.33	3848.97	3294.81	3541.28	3933.89
T3_positive	GcNeu	Organic acid and Its derivatives	Organic acid and Its derivatives	C11H19NO10	308.096	325.101	2.4544	M+H-H2O	3.5197	0.694	rp	1113-83-3	123802	HMDB0000833	3580	C03410	9750.77	7787.99	9393.72	8241.13	7865.86	9670.04	7941.33	9892.71	8733.39	9830.49	9050.45	11605.4	8765.75	7194.2	8347.41	9499.66	9252.99	10572.4	10111.7	6754.32	8342.54	8997	8308.74	8287.93	8803.47	10564.9	8001.53	10582.7	7828.12	9482.03	8145.11	8066.54	9298.73
T3_positive	1-Heptanol	Alcohol and amines	Alcohols	C7H16O	158.154	116.12	6.8136	M+CH3CN+H	0.740957	0.6804	rp	111-70-6	8129	HMDB0031479	-	-	6820.2	7799.94	6276.39	7496.66	6476.16	7637.78	6355.51	7573.18	7576.55	7091.32	6088.66	9691.42	7798.44	4938.97	7086.57	6616.4	9721.49	7826.89	7706.77	9498.16	9680.44	6321.69	7156.43	15183.8	6195.74	5923.39	5594.75	8828.82	7127.17	6630.94	5127.64	5089.84	7425.86
T3_positive	Stearoylethanolamide	Alcohol and amines	Amines	C20H41NO2	372.287	327.314	10.2995	M-H+2Na	9.02441	0.5088	rp	111-57-9	27902	HMDB0013078	-	-	1387.62	1906.64	4039.13	1463.03	3460.15	2777.67	680.108	935.704	996.402	6050.42	1144.32	1155.18	706.189	2559.93	2936.91	5145.69	1992.78	2162.19	2425.08	3085.67	2384.03	2271.8	4793.54	7027.49	3859.55		1186.16	7410.21		1633.58	1011.71	1955.93	4576.43
T3_positive	Methyl 2-octynoate	FA	Others	C9H14O2	172.133	154.099	10.1419	M+NH4	0.785064	0.8038	rp	111-12-6	8092	HMDB0031302	-	-	11823.2	9005.67	13191.3	11278	7553.53	18590.3	2430.46	4028.68	12152.8	11927.6	13480.5	15997.5	8109.06	6094.16	10303.8	25793.2	14230.2	15949	7959.73	20818.3	13135.7	42634.1	21477.9	46494.4	4510.04	16986.1	13375.2	22437	4341.27	8015.78	20586.7	7299.12	60277.9
T3_positive	Hyperforin	Heterocyclic compounds	Heterocyclic compounds	C35H52O4	559.381	536.387	11.2083	M+Na	4.16784	0.8616	rp	11079-53-1	441298	HMDB0030463	63085	C07608	8358.53	7631.73	6788.62	4337.94	8394.13	8875.28	8055.54	8891.46	8888.28	10034	8547.55	12292.7	9037.45	6838.14	9321.64	8885.58	8873.45	9656.97	10685.2	9060.33	7579.97	9379.91	8676.86	8613.74	10109.7	8201.47	7971.09	10594	10197.8	9072.56	9108.74	7894.12	12028.8
T3_positive	Suritozole	Heterocyclic compounds	Heterocyclic compounds	C10H10FN3S	207.032	223.058	6.8233	M+H-NH3	4.86575	0.642	rp	110623-33-1	25431	-	-	-	2990.86	2711.22	2267.3	2249.56	2547.24	3090.29	2209.46	2768.55	3131.58	2978.38	2420.53	3411.56	2807.57	2009.69	2387.13	2607.27	2648.63	2686.24	3200.82	2907.99	2057.06	2596.62	2619.72	2420.31	4194.58	2844.66	2199.51	3102.31	2685.98	2556.88	2447.38	3173.23	2962.98
T3_positive	Einecs 234-275-5	Heterocyclic compounds	Heterocyclic compounds	C45H72O12	804.492	804.502	9.4855	M+	6.66706	0.5872	rp	11050-94-5	5281900	-	-	-	12988.8	10936.2	24481.4	19492.8	17104	12551.9	13952	15212.8	20989	16676	16494.8	19892.2	19967.2	14019	12824	13437.1	17939.5	14625.1	18008.8	16442.9	12837.4	14982.9	13160.3	8208.24	17319.6	14100.8	16769.4	16768	24805.9	15002.1	12050.5	14387.3	17006.9
T3_positive	N-Methylparoxetine	Heterocyclic compounds	Heterocyclic compounds	C20H22FNO3	382.12	343.158	4.5882	M+K	4.07025	0.6579	rp	110429-36-2	10947895	-	-	-	2027.53	1573.97	2000.96	1807.39	1507.83	1618.49	1688.27	2127.15	1804.76	1962.55	1787.38	2303.24	1910.6	1561.46	1808.27	1892.09	2059.81	1372.07	1288.55	1155.67	1472.4	1861.33	1333.17	1755.1	1672.32	1696.82	1467.8	1563.97	1044.02	1415.3	1414.02	1403.88	1794.69
T3_positive	Methyl decanoate	Aldehyde,Ketones,Esters	Esters	C11H22O2	390.357	186.162	7.1513	2M+NH4	1.72224	0.5298	rp	110-42-9	8050	HMDB0033848	-	-	5472.62	7814.06	13038.4	15710.9	6111.88	8743.75	11415.5	5636.54	12988.4	6194.75	4445.22	19946.4	10132.8	11030.5	5529.65	4566.61	12143.8	4410.29	5853.9	4764.31	14714	4026.43	4511.28	3600.52	3782.32	4822.7	12778.6	7809.02	14201.7	6466.82	6308.99	5172.62	17400.5
T3_positive	Granisetron	Heterocyclic compounds	Heterocyclic compounds	C18H24N4O	313.198	312.195	6.4797	M+H	8.34443	0.9151	rp	109889-09-0 | 124998-65-8	5284566	HMDB0015026	-	C07023	7386.46	7071.82	8797.62	5447.07	6810.35	9837.59	11534.3	5468.4	11332.6	9139.34	7861.99	12008.7	11713.6	5147.32	5907.51	7237.41	7561.22	7142.19	8279.01	7801.79	4784.2	9589.9	7022.16	7389.29	9481.23	6914.65	7993.81	7745.07	8973.45	8455.52	8656.83	8047.69	11177.9
T3_positive	Diethylene glycol distearate	GL	DG	C40H78O5	677.532	638.585	9.0106	M+K	23.3739	0.6554	rp	109-30-8	61026	HMDB0036223	-	-	7463.21	3090.7	2461.71	6051.43	3235.02	2805.74	3472.29	2675.57	4291.62	3769.16	6959.17	6117.04	5451.43	2848.82	5187.83	2154.2	1477.44	1878.43	2186.88	2460.51	3788.1	3950.67	3273.01	3990.87	4079.38	1525.34	2282.23	4271.61	5138.52	4522.79	6468.31	2482.08	6165.45
T3_positive	Dichlofluanid	Benzene and substituted derivatives	Benzene and substituted derivatives	C9H11Cl2FN2O2S2	378.973	331.962	4.4773	M+HCOO+2H	2.97364	0.7224	rp	1085-98-9	14145	-	-	C18820	8823.5	6570.68	7478.7	7010.06	7397.25	7510.25	6441.79	8191.24	6834.93	8037.59	8164.01	9417.04	8238.84	6800.96	7292.67	7252.61	7674.74	8320.81	7049.76	6436.28	6702.67	7706.43	7280.08	6494.27	7372.46	6566.33	7113.97	8601.27	7564.11	7506.4	6979.46	7137.55	8224.67
T3_positive	12-OxoETE	FA	Oxidized lipids	C20H30O3	319.231	318.219	9.0106	M+H	11.525	0.6736	rp	108437-64-5	5283162	HMDB0013633	-	C14807	27343.2	12313.6	8859.22	14885.3	9010.62		11547.5	11292.3	22048.4	9894.83	20973	7824.53	5995.49	7116.89	15572.1	933.579	826.968	629.942	2288.94		12691.8		17248		19603	9038.32	7187.79	17543.2	14201.2	13340.1	20000.9	7719.83	1840.93
T3_positive	N-(9Z-octadecenoyl)-sphing-4-enine-1-phosphocholine	SL	SM	C41H81N2O6P	728.585	728.583	10.8168	M+	14.8041	0.6745	rp	108392-10-5	6443882	HMDB0012101	-	-	3890.52	10416.6	6499.61	2885.68	2168.51	7261.94	2978.81	2603.53	2109.34	2628.38	1393.91	13474	912.114		1309.86			868.972	5489.99	1628.15		3482.66	12482.4	685.841	857.075	21205.7	796.943	2097.53	671.377	851.954		1442.78	877.325
T3_positive	Cyclofoetoside B	Steroids	Steroid	C47H80O18	955.522	932.534	0.7076	M+Na	4.86189	0.6421	rp	108333-83-1	441917	-	-	C08939	5214.33	7437.51	3157.17	748.563	4593.09	5422.73		3774.65	7177.2	4116.94	2241.09	8841.15	5484.19	2742.01	4435.09	3198.93	2299.47	3920.32	4566.82	2548.35	3206.6	3109.15	6181.04	4764.62	2553.49	4501.88	1789.33	5480.69	6737.17	4048.63	4523.86	2392.26	11392.7
T3_positive	Thr-Asp	Amino acid and Its metabolites	Small Peptide	C8H14N2O6	234.206	234.085	4.4138	M+	7.73307	0.5534	rp	108320-97-4	7016067	HMDB0029057	23653	-	8075.54	3822.7	8337.23	2814.16	2737.5	6331.69	1139.65	9512.65	1053.75	3967.68	4417.7	811.66	4153.55	3253.75	6041.02	1688.62	4146.08	6449.83	7098.15	5446.2	5591.49	5429.48	16320	2621.95	3416.48	2872.51	1220.14	5475.23	1441.66	3141.91	3352.26	7064.4	17053.8
T3_positive	Imidazolepropionic acid	Heterocyclic compounds	Heterocyclic compounds	C6H8N2O2	225.024	140.059	4.5882	M+K+HCOOH	9.1822	0.5492	rp	1074-59-5	70630	HMDB0002271	6585	C20522	2082.66	3324.79	3421.79	3465.66	4123.66	5189.7	4063.75	4499.54	2119.53	5057	4306.39		5161.14	3604.5	5491.06	1353.39	5339.5	5055.27	4502.61	3629.57	3522.24	4979.53	4581.61	5138.19	4316.32	3965.42	4331.79	6115.72	5756.1	4788.56	4990.8	3171.18	5827.36
T3_positive	beta-Alanine	Amino acid and Its metabolites	Amino acid derivatives	C3H7NO2	165.965	89.0477	1.2516	M-H+2K	4.7	0.5537	rp	107-95-9	239	HMDB0000056	5119	C00099	6623.61	6303.71	9634.58	6165.93	5745.25	6440.44	6373.22	9161.67	7369.3	6331.23	6417.53	6285.61	4829.36	5723.18	5669.92	6897.22	6993.16	7031.47	5191.49	7050.11	5368.75	5254.27	5615.18	5488.9	6483.63	4825.37	5828.79	6001.11	5510.56	5520.58	4710.59	6215.41	5906.98
[truncated: 672 more rows]
[truncated: 12 more columns]

## Sheet: neg
Mode	Compounds	Class I	Class II	Formula	Q1 (Da)	Molecular weight (Da)	RT (min)	Adduct	Mass error	score	LC mode	CAS	PubChem	HMDB	Metlin	cpd_ID	Mock_F1	Mock_F2	Mock_F3	Mock_F4	Mock_F5	Mock_F6	Mock_F7	Mock_F8	Mock_F9	Mock_F10	Mock_M1	Mock_M2	Mock_M3	Mock_M4	Mock_M5	Mock_M6	Mock_M7	Mock_M8	Mock_M9	Mock_M10	IIV_F1	IIV_F2	IIV_F3	IIV_F4	IIV_F5	IIV_F6	IIV_F7	IIV_F8	IIV_F9	IIV_F10	IIV_M1	IIV_M2	IIV_M3
[truncated: 1,241 more rows]
[truncated: 12 more columns]
