# Supplementary material for: Estradiol enhances influenza vaccine responses through B cell metabolic reprogramming in female mice
Source: mBio. 2026 Feb 26;17(4):e03965-25. doi: 10.1128/mbio.03965-25 (PMC13059741; doi:10.1128/mbio.03965-25)
Supplement: Table S2 — Flow cytometry for metabolic markers in B cell subsets. [file mbio.03965-25-s0003.xlsx]

## Sheet: Sheet1
Mean fluorescence intensity values for intracellular metabolic markers (pS6, CPT1A, TOMM20, and GLUT1) measured by flow cytometry in B-cell subsets (transitional 1–3, B-1, and marginal zone B cells) from spleens and draining lymph nodes and in immature B cells from bone marrow, related to Figs. 4–5 and S6.
	Tissue	Cell Type	Protein	Treatment Group (Mean MFI ± SEM)				Significance
				+T	-T	+E2	-E2
	Spleen	T1	PS6	1616 ± 54	1467 ± 23	2046 ± 122	1476 ± 33	AC, BD
			CPT1A	4328 ± 441	3857 ± 216	4902 ± 389	4272 ± 247
			TOMM20	4954 ± 60	4691 ± 53	5422 ± 142	4715 ± 56	AC, BD
			GLUT1	15231 ± 485	14868 ± 325	16932 ± 1010	14657 ± 282
		T2	PS6	2167 ± 60	2044 ± 45	3169 ± 264	2067 ± 66	AC, BD
			CPT1A	4547 ± 305	4506 ± 257	6128 ± 597	4987 ± 185
			TOMM20	5541 ± 30	5480 ± 76	6650 ± 325	5471 ± 65	AC, BD
			GLUT1	20038 ± 676	19832 ± 491	27833 ± 1488	19337 ± 518	AC, BD
		T3	PS6	2114 ± 52	2064 ± 54	2498 ± 119	2236 ± 75	AC
			CPT1A	3610 ± 275	3456 ± 155	4238 ± 173	3782 ± 244
			TOMM20	5543 ± 80	5420 ± 88	5894 ± 370	5462 ± 36
			GLUT1	17157 ± 484	17155 ± 449	21752 ± 666	17161 ± 603	AC, BD
		B1-B	PS6	17424 ± 465	17245 ± 376	18803 ± 1065	17227 ± 438
			CPT1A	3631 ± 118	3885 ± 131	4121 ± 288	4194 ± 190
			TOMM20	11356 ± 169	12308 ± 271	13998 ± 516	12943 ± 199	AC
			GLUT1	33100 ± 1128	40406 ± 2050	39993 ± 1206	39376 ± 754	AB
		MZ	PS6	3088 ± 74	3311 ± 48	3091 ± 85	3122 ± 87
			CPT1A	5068 ± 557	4445 ± 219	4725 ± 776	5488 ± 659
			TOMM20	10593 ± 160	10935 ± 217	11282 ± 411	10542 ± 153
			GLUT1	21716 ± 463	25969 ± 974	24157 ± 1958	22909 ± 384
	dLN	T1	PS6	2135 ± 136	1627 ± 77	3245 ± 853	1871 ± 250
			CPT1A	7209 ± 465	6260 ± 528	8851 ± 1771	8014 ± 791
			TOMM20	6748 ± 318	5345 ± 174	7610 ± 1252	6693 ± 1229
			GLUT1	19212 ± 1057	16862 ± 1104	21773 ± 2776	18479 ± 1352
		T2	PS6	10027 ± 878	9085 ± 892	8333 ± 774	9992 ± 846
			CPT1A	8541 ± 604	7882 ± 915	12077 ± 1490	11150 ± 1197
			TOMM20	5872 ± 65	4946 ± 134	6414 ± 205	5185 ± 155	AB, CD
			GLUT1	27335 ± 317	22072 ± 486	30136 ± 795	22238 ± 657	AC, CD
		T3	PS6	2752 ± 115	2003 ± 62	3016 ± 82	2168 ± 115	AB, CD
			CPT1A	7319 ± 753	5486 ± 405	9792 ± 731	7135 ± 617
			TOMM20	5447 ± 94	4455 ± 89	5517 ± 144	4627 ± 102	AB, CD
			GLUT1	17047 ± 365	16809 ± 296	24452 ± 603	17077 ± 385	AC, CD
		B1-B	PS6	3350 ± 75	2992 ± 162	3861 ± 165	3300 ± 176
			CPT1A	5581 ± 215	4660 ± 231	6738 ± 243	5816 ± 385	BD
			TOMM20	10534 ± 248	10582 ± 571	12468 ± 416	11644 ± 426
			GLUT1	36474 ± 380	35912 ± 3006	40052 ± 1140	36687 ± 1823
		MZ	PS6	2440 ± 88	2126 ± 80	3134 ± 67	2140 ± 142	AC, CD
			CPT1A	7982 ± 848	6527 ± 801	11377 ± 272	8903 ± 276	AC
			TOMM20	4983 ± 78	3890 ± 135	5651 ± 77	4255 ± 124	AB, AC, CD
			GLUT1	28822 ± 271	23224 ± 454	29212 ± 556	23427 ± 532	AB, CD
	Bone Marrow	Immature	PS6	1505 ± 185	1152 ± 89	1480 ± 22	1464 ± 38
			CPT1A	2341 ± 450	1307 ± 141	2718 ± 148	2690 ± 180	AB, BD
			TOMM20	5774 ± 354	4781 ± 298	5284 ± 99	5313 ± 120
			GLUT1	10610 ± 1119	8132 ± 420	9574 ± 170	10048 ± 291
	Values represent mean MFI ± SEM of n = 5 biological replicates per treatment group. A = +T, B = –T, C = +E2, D = –E2. Significance determined by ordinary one-way ANOVA with Tukey’s comparison (p < 0.05). Codes indicate post-hoc differences: AB = +T vs –T, CD = +E2 vs –E2, AC = +T vs +E2, BD = –T vs –E2.
